# Supplementary material for: Dynamically regulated two-site interaction of viral RNA to capture host translation initiation factor
Source: Nat Commun. 2023 Aug 28;14:4977. doi: 10.1038/s41467-023-40582-6 (PMC10462655; doi:10.1038/s41467-023-40582-6)
Supplement: Supplementary file 4 — Supplementary Data 1 [file 41467_2023_40582_MOESM4_ESM.xlsx]

## Sheet: Sheet1
Primers used in the cloning of the enzymes
PRPPS_for	AACCATAACCATAATGTGCCTGATATGAAGCTTTTTGC
PRPPS_rev	GAGCTCGAATTCTTATTAGTGTTCGAACATGGCAGAG
RK_for	AACCATAACCATAATATGCAAAACGCAGGCAGCC
RK_rev	GAGCTCGAATTCTTATCACCTCTGCCTGTCTAAAAATG
APRT_for	AACCATAACCATAATATGACCGCGACTGCACAG
APRT_rev	GAGCTCGAATTCTTATTAATGGCCCGGGAACGG
GMK_for	AACCATAACCATAATATGGCTCAAGGCACGCTTTATATTG
GMK_rev	GAGCTCGAATTCTTATCAGTCTGCCAACAATTTGCTG
XGPRT_for	AACCATAACCATAATATGAGCGAAAAATACATCGTCAC
XGPRT_rev	GAGCTCGAATTCTTATTAGCGACCGGAGATTGGC
UPRT_for	AACCATAACCATAATATGAAGATCGTGGAAGTCAAAC
UPRT_rev	GAGCTCGAATTCTTATTATTTCGTACCAAAGATTTTGTCAC
UMPK_for	AACCATAACCATAATATGGCTACCAATGCAAAACCC
UMPK_rev	GAGCTCGAATTCTTATTATTCCGTGATTAAAGTCCCTTC
CTPS_for	AACCATAACCATAATATGACAACGAACTATATTTTTGTGAC
CTPS_rev	GAGCTCGAATTCTTATTACTTCGCCTGACGTTTCTG
Primers used in the cloning of eIF4G and eIF4A
EIF4G1_forward	GCTCGGTACCCTCGAGGATCGAGGGGAAGAAGATGCTGATG
EIF4G1_reverse	TAGACTGCAGGTCGACTCATGGCACCCAATTGCTCCCTC
EIF4A_forward	CTGTTCCAGGGGCCCTCTGCGAGCCAGGATTCCC
EIF4A_reverse	GAATTCGGATCCTTATCAGATGAGGTCAGCAACATTGAGGGG
Primers used for amplification of in vitro transcription templates
pUC_for	CGTAAGGAGAAAATACCGCATC
J_IVT_rev	GGGCAGATCAGATCCCATACAATG
JKSt_rev	GGGGCCTAGACGTTTTTTAACC
StASL_rev	GGGCCTAGACGTTTTTTAACC
StExtJKSt_rev	GGGAAATGGGGCCTAGAC
