# Supplementary material for: Dynamically regulated two-site interaction of viral RNA to capture host translation initiation factor
Source: Nat Commun. 2023 Aug 28;14:4977. doi: 10.1038/s41467-023-40582-6 (PMC10462655; doi:10.1038/s41467-023-40582-6)
Supplement: Supplementary file 6 — Source Data [file 41467_2023_40582_MOESM6_ESM.xlsx]

## Sheet: Fig.3a
Rex values of the J domain
residue	Rex	error
g1	0.269492	0.157303
g2	-0.40207	0.284613
g3	-0.164812	0.200429
A697	-0.120756	0.214151
G698	0.579752	0.2486
A699	9.42015	1.08618
A700	2.97899	0.455678
G701	30.4835	4.838
A704	34.72	9.56126
A709	5.70917	0.262152
G712	2.75898	0.0906219
A714	3.21033	0.181897
G716	4.28501	0.27184
G717	4.37405	0.250735
G718	16.0731	0.756615
G723	14.1855	2.73856
A724	3.67309	0.2455
G728	-0.339218	0.249749

## Sheet: Fig.3b
Rex values of the StASL domain
residue	Rex	error
G681	2.2437	0.232474
G682	0.43608	0.471563
G683	0.78474	0.379242
G686	0.92688	0.424912
A687	5.24795	0.438149
A688	15.1868	2.07376
G689	3.05498	1.58456
G690	12.3974	2.61324
A691	12.9295	1.65848
G693	11.7022	1.52617
A697	-0.0419	0.772298
G698	1.5035	0.693387
g23	-0.39605	0.536968
g24	0.07253	0.451999
G728	0.46172	0.722299
G729	0.56917	0.8387
G730	1.23528	1.33922
g35	3.31438	0.734588
g39	-0.20855	0.595965
G764	-0.19976	0.392247
A765	0.69933	0.548746
G766	-0.30386	0.589967
G767	0.45526	0.61661
A770	1.3477	0.178884
A771	6.1942	0.271905
A772	6.77253	0.34438
A773	8.39295	0.487857
A774	5.06754	0.305704
A775	13.8735	1.4787
G777	21.1841	2.04942
A781	3.6519	0.472491
G782	4.39675	1.24607
G783	0.72654	0.51713

## Sheet: Fig.4b
Relaxation dispersion analyses of A771 and G777
Residue	B0(13C frequency)	n	Trelax	vCPMG	R2,eff	error
A771	251.51	20	0.016	1250	34.4434	0.480241
A771	251.51	4	0.016	250	41.7053	0.525283
A771	251.51	1	0.016	62.5	43.3829	0.536626
A771	251.51	12	0.016	750	36.2883	0.491081
A771	251.51	10	0.016	625	37.1987	0.496578
A771	251.51	32	0.016	2000	33.2737	0.473573
A771	251.51	8	0.016	500	37.9997	0.501497
A771	251.51	26	0.016	1625	34.5544	0.480882
A771	251.51	2	0.016	125	42.5892	0.531214
A771	251.51	14	0.016	875	35.7484	0.487867
A771	251.51	16	0.016	1000	35.0609	0.483825
A771	251.51	6	0.016	375	39.9745	0.513959
G777	251.51	20	0.016	1250	64.4423	3.32851
G777	251.51	4	0.016	250	76.3871	3.95662
G777	251.51	1	0.016	62.5	82.0908	4.30572
G777	251.51	12	0.016	750	69.6275	3.5851
G777	251.51	10	0.016	625	69.3654	3.57156
G777	251.51	32	0.016	2000	58.406	3.05818
G777	251.51	8	0.016	500	71.0073	3.65742
G777	251.51	26	0.016	1625	62.3786	3.23278
G777	251.51	2	0.016	125	78.5571	4.08542
G777	251.51	14	0.016	875	68.048	3.50443
G777	251.51	16	0.016	1000	66.7613	3.44036
G777	251.51	6	0.016	375	72.5141	3.73842
A771	150.9	12	0.03	399.996	25.2886	0.171408
A771	150.9	36	0.03	1199.99	24.3851	0.167658
A771	150.9	8	0.03	266.664	26.5261	0.176743
A771	150.9	20	0.03	666.66	24.7531	0.169171
A771	150.9	4	0.03	133.332	27.1409	0.179481
A771	150.9	44	0.03	1466.65	24.1027	0.166511
A771	150.9	1	0.03	33.333	27.5904	0.18152
A771	150.9	6	0.03	199.998	27.3626	0.180483
A771	150.9	16	0.03	533.328	25.4704	0.172177
A771	150.9	2	0.03	66.666	27.8083	0.18252
A771	150.9	60	0.03	1999.98	23.5032	0.164112
A771	150.9	28	0.03	933.324	24.3718	0.167604
G777	150.9	12	0.03	399.996	42.5652	0.851646
G777	150.9	36	0.03	1199.99	38.631	0.764072
G777	150.9	8	0.03	266.664	43.0463	0.863139
G777	150.9	20	0.03	666.66	40.6944	0.808608
G777	150.9	4	0.03	133.332	45.3877	0.921676
G777	150.9	44	0.03	1466.65	37.2927	0.736748
G777	150.9	1	0.03	33.333	46.8529	0.960592
G777	150.9	6	0.03	199.998	44.3851	0.888879
G777	150.9	16	0.03	533.328	41.2852	0.821922
G777	150.9	2	0.03	66.666	48.0477	0.993694
G777	150.9	60	0.03	1999.98	36.6509	0.724065
G777	150.9	28	0.03	933.324	39.6057	0.784738

## Sheet: Supplementary Fig. 2a
ITC data of the J-K-St and eIF4GHEAT1 at 2 mM Mg2+
DP_X	DP_Y	Fit_X	Fit_Y	NDH_X	NDH_Y
0.083333	-0.002487	0.023804	-26.8684	0.143528	-26.586
0.1	-0.001804	0.143528	-26.8168	0.264412	-26.9123
0.116667	-0.001592	0.264412	-26.7042	0.386457	-26.6289
0.133333	-0.001539	0.386457	-26.5381	0.509662	-26.562
0.15	-0.001536	0.509662	-26.2824	0.634029	-25.6783
0.166667	-0.001544	0.634029	-25.8644	0.759556	-24.6469
0.183333	-0.001471	0.759556	-25.1248	0.886244	-23.6511
0.2	-0.001257	0.886244	-23.6928	1.01409	-21.4426
0.216667	-0.001084	1.01409	-20.7561	1.1431	-15.0266
0.233333	-0.00104	1.1431	-15.4001	1.27327	-8.89072
0.25	-0.001236	1.27327	-9.07168	1.4046	-5.12795
0.266667	-0.001562	1.4046	-4.77121	1.53709	-2.63515
0.283333	-0.001788	1.53709	-2.62554	1.67075	-1.66624
0.3	-0.00161	1.67075	-1.58207	1.80556	-1.04833
0.316667	-0.001443	1.80556	-1.03252	1.94153	-0.735227
0.333333	-0.001295	1.94153	-0.716303	2.07867	-0.737331
0.35	-0.001087	2.07867	-0.520136	2.21696	0.02781
0.366667	-0.001169	2.21696	-0.39082	2.35642	-0.243233
0.383333	-0.001201	2.35642	-0.301272
0.4	-0.001286
0.416667	-0.00145
0.433333	-0.001624
0.45	-0.001659
0.466667	-0.001503
0.483333	-0.001327
0.5	-0.000868
0.516667	-0.000499
0.533333	-0.00029
0.55	-9.1e-05
0.566667	0.000179
0.583333	0.000258
0.6	0.000457
0.616667	0.000756
0.633333	0.000885
0.65	0.001004
0.666667	0.001113
0.683333	0.001282
0.7	0.001577
0.716667	0.001922
0.733333	0.002437
0.75	0.002893
0.766667	0.002808
0.783333	0.002834
0.8	0.002928
0.816667	0.003034
0.833333	0.003211
0.85	0.003337
0.866667	0.003223
0.883333	0.003449
0.9	0.003636
0.916667	0.003675
0.933333	0.003854
0.95	0.003542
0.966667	0.004001
0.983333	0.00538
1	0.007638
1.01667	0.005937
1.03333	-0.001243
1.05	-0.018304
1.06667	-0.047434
1.08333	-0.072415
1.1	-0.08566
1.11667	-0.083834
1.13333	-0.074118
1.15	-0.062091
1.16667	-0.053265
1.18333	-0.043369
1.2	-0.037552
1.21667	-0.030283
1.23333	-0.025485
1.25	-0.022466
1.26667	-0.020007
1.28333	-0.017909
1.3	-0.016093
1.31667	-0.014687
1.33333	-0.0137
1.35	-0.012843
1.36667	-0.011307
1.38333	-0.00975
1.4	-0.008621
1.41667	-0.00747
1.43333	-0.00674
1.45	-0.00594
1.46667	-0.005209
1.48333	-0.004499
1.5	-0.00387
1.51667	-0.00356
1.53333	-0.003311
1.55	-0.003141
1.56667	-0.002991
1.58333	-0.002732
1.6	-0.002488
1.61667	-0.002353
1.63333	-0.001888
1.65	-0.001484
1.66667	-0.001259
1.68333	-0.001404
1.7	-0.001509
1.71667	-0.001374
1.73333	-0.001058
1.75	-0.000783
1.76667	-0.000578
1.78333	-0.000522
1.8	-0.00044
1.81667	-0.000489
1.83333	-0.000267
1.85	9.5e-05
1.86667	-0.000264
1.88333	-0.000372
1.9	-0.000638
1.91667	-0.000914
1.93333	-0.000851
1.95	-0.000987
1.96667	-0.001253
1.98333	-0.00146
2	-0.001377
2.01667	-0.001566
2.03333	-0.002035
2.05	-0.002664
2.06667	-0.003183
2.08333	-0.003441
2.1	-0.003265
2.11667	-0.00332
2.13333	-0.003146
2.15	-0.003152
2.16667	-0.003377
2.18333	-0.003523
2.2	-0.003546
2.21667	-0.003632
2.23333	-0.003509
2.25	-0.003375
2.26667	-0.003251
2.28333	-0.003167
2.3	-0.003143
2.31667	-0.002991
2.33333	-0.00281
2.35	-0.002488
2.36667	-0.002437
2.38333	-0.002555
2.4	-0.002431
2.41667	-0.00244
2.43333	-0.002349
2.45	-0.001888
2.46667	-0.001477
2.48333	-0.001106
2.5	-0.000669
2.51667	-0.000465
2.53333	-0.00049
2.55	-0.000375
2.56667	-0.000351
2.58333	-0.000356
2.6	-0.00019
2.61667	2.3e-05
2.63333	0.000287
2.65	0.000461
2.66667	0.000655
2.68333	0.000709
2.7	0.000828
2.71667	0.000937
2.73333	0.000925
2.75	0.000914
2.76667	0.001032
2.78333	0.001041
2.8	0.000979
2.81667	0.000998
2.83333	0.000906
2.85	0.001014
2.86667	0.001093
2.88333	0.001091
2.9	0.001073
2.91667	0.000945
2.93333	0.000867
2.95	0.000919
2.96667	0.001001
2.98333	0.000813
3	0.000631
3.01667	0.0006
3.03333	0.000408
3.05	0.000247
3.06667	-3.4e-05
3.08333	-0.000145
3.1	-0.000199
3.11667	2.9e-05
3.13333	0.000317
3.15	0.000604
3.16667	0.000782
3.18333	0.00097
3.2	0.001276
3.21667	0.001455
3.23333	0.001414
3.25	0.001372
3.26667	0.001311
3.28333	0.00132
3.3	0.001388
3.31667	0.001319
3.33333	0.001569
3.35	0.00172
3.36667	0.00182
3.38333	0.001891
3.4	0.001541
3.41667	0.001243
3.43333	0.000805
3.45	0.000477
3.46667	0.000479
3.48333	0.001301
3.5	0.00079
3.51667	-0.002168
3.53333	-0.015326
3.55	-0.062695
3.56667	-0.183723
3.58333	-0.358331
3.6	-0.547474
3.61667	-0.693495
3.63333	-0.752345
3.65	-0.733056
3.66667	-0.662997
3.68333	-0.575488
3.7	-0.486254
3.71667	-0.40586
3.73333	-0.338735
3.75	-0.281751
3.76667	-0.234166
3.78333	-0.201821
3.8	-0.175954
3.81667	-0.152137
3.83333	-0.132039
3.85	-0.114301
3.86667	-0.094733
3.88333	-0.085105
3.9	-0.073156
3.91667	-0.062347
3.93333	-0.052908
3.95	-0.046809
3.96667	-0.041741
3.98333	-0.037242
4	-0.033723
4.01667	-0.030665
4.03333	-0.027797
4.05	-0.025579
4.06667	-0.023612
4.08333	-0.020964
4.1	-0.018848
4.11667	-0.016473
4.13333	-0.014988
4.15	-0.013774
4.16667	-0.012379
4.18333	-0.010854
4.2	-0.009823
4.21667	-0.008964
4.23333	-0.008534
4.25	-0.007714
4.26667	-0.006985
4.28333	-0.006475
4.3	-0.005951
4.31667	-0.005469
4.33333	-0.004837
4.35	-0.004335
4.36667	-0.004083
4.38333	-0.004171
4.4	-0.004346
4.41667	-0.004343
4.43333	-0.004131
4.45	-0.004038
4.46667	-0.004046
4.48333	-0.003873
4.5	-0.003709
4.51667	-0.003328
4.53333	-0.003067
4.55	-0.002977
4.56667	-0.002946
4.58333	-0.002955
4.6	-0.002774
4.61667	-0.002647
4.63333	-0.00258
4.65	-0.002673
4.66667	-0.002686
4.68333	-0.002609
4.7	-0.002353
4.71667	-0.001831
4.73333	-0.0014
4.75	-0.001248
4.76667	-0.001207
4.78333	-0.000925
4.8	-0.000724
4.81667	-0.000678
4.83333	-0.000612
4.85	-0.000536
4.86667	-0.00041
4.88333	-0.000144
4.9	1.2e-05
4.91667	-6e-06
4.93333	-5e-06
4.95	-3.3e-05
4.96667	-5.2e-05
4.98333	-3e-05
5	4.3e-05
5.01667	0.000111
5.03333	-8e-05
5.05	3.8e-05
5.06667	-3e-06
5.08333	2.5e-05
5.1	0.000126
5.11667	9.3e-05
5.13333	-0.000111
5.15	-0.000134
5.16667	-0.000197
5.18333	-0.00019
5.2	-0.000211
5.21667	-0.000224
5.23333	-0.000168
5.25	-0.000121
5.26667	-0.000155
5.28333	-0.000239
5.3	-0.000248
5.31667	-9.1e-05
5.33333	6.6e-05
5.35	0.000134
5.36667	7.1e-05
5.38333	-0.000111
5.4	-0.000249
5.41667	-0.000299
5.43333	-0.000329
5.45	-9e-06
5.46667	0.000272
5.48333	0.000302
5.5	0.000268
5.51667	0.000182
5.53333	4.7e-05
5.55	-9e-06
5.56667	2.6e-05
5.58333	0.0001
5.6	3.2e-05
5.61667	9.2e-05
5.63333	0.000223
5.65	0.000203
5.66667	-3.7e-05
5.68333	-0.000206
5.7	-9.8e-05
5.71667	0.00022
5.73333	0.000468
5.75	0.000596
5.76667	0.000464
5.78333	0.000442
5.8	0.000379
5.81667	0.000475
5.83333	0.000602
5.85	0.000669
5.86667	0.000745
5.88333	0.000662
5.9	0.001028
5.91667	0.001224
5.93333	0.001621
5.95	0.001197
5.96667	0.000823
5.98333	0.001339
6	0.001855
6.01667	0.003051
6.03333	-0.002673
6.05	-0.046927
6.06667	-0.153841
6.08333	-0.325175
6.1	-0.50864
6.11667	-0.663835
6.13333	-0.74247
6.15	-0.735985
6.16667	-0.682019
6.18333	-0.599964
6.2	-0.51482
6.21667	-0.433116
6.23333	-0.355852
6.25	-0.294648
6.26667	-0.250684
6.28333	-0.21256
6.3	-0.182076
6.31667	-0.156544
6.33333	-0.134951
6.35	-0.118009
6.36667	-0.104896
6.38333	-0.087824
6.4	-0.077022
6.41667	-0.069981
6.43333	-0.060361
6.45	-0.05154
6.46667	-0.046619
6.48333	-0.042038
6.5	-0.037799
6.51667	-0.033351
6.53333	-0.029632
6.55	-0.026054
6.56667	-0.023065
6.58333	-0.021387
6.6	-0.01983
6.61667	-0.018134
6.63333	-0.016718
6.65	-0.015472
6.66667	-0.013796
6.68333	-0.0124
6.7	-0.011076
6.71667	-0.009743
6.73333	-0.00882
6.75	-0.008337
6.76667	-0.008074
6.78333	-0.007611
6.8	-0.00726
6.81667	-0.00672
6.83333	-0.006311
6.85	-0.005781
6.86667	-0.005332
6.88333	-0.004872
6.9	-0.004674
6.91667	-0.004419
6.93333	-0.004383
6.95	-0.004237
6.96667	-0.004081
6.98333	-0.003945
7	-0.003811
7.01667	-0.00356
7.03333	-0.003198
7.05	-0.002896
7.06667	-0.002614
7.08333	-0.002392
7.1	-0.002183
7.11667	-0.002066
7.13333	-0.001688
7.15	-0.001691
7.16667	-0.001513
7.18333	-0.001576
7.2	-0.001521
7.21667	-0.001489
7.23333	-0.001386
7.25	-0.001304
7.26667	-0.001311
7.28333	-0.001289
7.3	-0.001239
7.31667	-0.001052
7.33333	-0.000884
7.35	-0.000597
7.36667	-0.000649
7.38333	-0.000642
7.4	-0.000527
7.41667	-0.000525
7.43333	-0.000612
7.45	-0.000409
7.46667	-0.000267
7.48333	-0.000304
7.5	-0.000204
7.51667	-1.5e-05
7.53333	-6e-06
7.55	-7e-06
7.56667	4.2e-05
7.58333	-6e-05
7.6	8.8e-05
7.61667	0.000274
7.63333	0.00026
7.65	7.6e-05
7.66667	-5.7e-05
7.68333	-8.1e-05
7.7	-7.6e-05
7.71667	-8.1e-05
7.73333	-0.000116
7.75	-0.000272
7.76667	-0.000307
7.78333	-0.000312
7.8	-0.000198
7.81667	-0.000183
7.83333	-0.000109
7.85	-0.000144
7.86667	-0.00013
7.88333	-0.000115
7.9	-0.00012
7.91667	-0.000285
7.93333	-0.000359
7.95	-0.000413
7.96667	-0.000218
7.98333	7.8e-05
8	0.000175
8.01667	0.000233
8.03333	0.000382
8.05	0.00048
8.06667	0.000429
8.08333	0.000607
8.1	0.000668
8.11667	0.00064
8.13333	0.000443
8.15	0.000466
8.16667	0.000869
8.18333	0.001021
8.2	0.001117
8.21667	0.000815
8.23333	0.000623
8.25	0.000821
8.26667	0.000889
8.28333	0.000517
8.3	0.000437
8.31667	0.000361
8.33333	0.000114
8.35	0.000138
8.36667	0.000481
8.38333	0.000505
8.4	0.000811
8.41667	0.000339
8.43333	-0.000302
8.45	0.000316
8.46667	0.001445
8.48333	0.002193
8.5	0.002664
8.51667	0.002937
8.53333	-0.00178
8.55	-0.044267
8.56667	-0.142204
8.58333	-0.301291
8.6	-0.485717
8.61667	-0.64128
8.63333	-0.726324
8.65	-0.730547
8.66667	-0.677691
8.68333	-0.603534
8.7	-0.518476
8.71667	-0.435607
8.73333	-0.366308
8.75	-0.305938
8.76667	-0.257509
8.78333	-0.21524
8.8	-0.18383
8.81667	-0.158638
8.83333	-0.137717
8.85	-0.118425
8.86667	-0.100854
8.88333	-0.087243
8.9	-0.079031
8.91667	-0.070268
8.93333	-0.058266
8.95	-0.049873
8.96667	-0.04557
8.98333	-0.040958
9	-0.036705
9.01667	-0.033232
9.03333	-0.030139
9.05	-0.027546
9.06667	-0.025383
9.08333	-0.023289
9.1	-0.021606
9.11667	-0.019754
9.13333	-0.017651
9.15	-0.016128
9.16667	-0.014755
9.18333	-0.013283
9.2	-0.0121
9.21667	-0.011078
9.23333	-0.010027
9.25	-0.009105
9.26667	-0.008293
9.28333	-0.007462
9.3	-0.006671
9.31667	-0.005931
9.33333	-0.005361
9.35	-0.004881
9.36667	-0.004451
9.38333	-0.004181
9.4	-0.003863
9.41667	-0.003615
9.43333	-0.003368
9.45	-0.003191
9.46667	-0.002964
9.48333	-0.002757
9.5	-0.002631
9.51667	-0.002417
9.53333	-0.002203
9.55	-0.002049
9.56667	-0.001756
9.58333	-0.001592
9.6	-0.0016
9.61667	-0.00165
9.63333	-0.001751
9.65	-0.001711
9.66667	-0.001701
9.68333	-0.001602
9.7	-0.001334
9.71667	-0.001119
9.73333	-0.001005
9.75	-0.00088
9.76667	-0.000906
9.78333	-0.000811
9.8	-0.000689
9.81667	-0.00045
9.83333	-0.000201
9.85	-0.000182
9.86667	-0.000143
9.88333	-0.000194
9.9	-0.000407
9.91667	-0.000474
9.93333	-0.000431
9.95	-0.000368
9.96667	-0.000365
9.98333	-0.000482
10	-0.000681
10.0167	-0.000914
10.0333	-0.001176
10.05	-0.001239
10.0667	-0.001142
10.0833	-0.001115
10.1	-0.001069
10.1167	-0.001037
10.1333	-0.001045
10.15	-0.000993
10.1667	-0.001071
10.1833	-0.001108
10.2	-0.000937
10.2167	-0.000628
10.2333	-0.000439
10.25	-0.00025
10.2667	-8.1e-05
10.2833	-2.1e-05
10.3	-6.2e-05
10.3167	-4e-06
10.3333	0.000165
10.35	0.000444
10.3667	0.000683
10.3833	0.000782
10.4	0.000841
10.4167	0.000952
10.4333	0.000984
10.45	0.001025
10.4667	0.001046
10.4833	0.000987
10.5	0.00104
10.5167	0.001095
10.5333	0.001031
10.55	0.001006
10.5667	0.000892
10.5833	0.000767
10.6	0.000455
10.6167	0.000226
10.6333	0.000177
10.65	0.000177
10.6667	0.000128
10.6833	0.000289
10.7	0.000422
10.7167	0.000449
10.7333	0.000365
10.75	0.000282
10.7667	0.000358
10.7833	0.000335
10.8	0.000254
10.8167	0.000266
10.8333	0.000258
10.85	0.000181
10.8667	3.3e-05
10.8833	8.5e-05
10.9	0.00047
10.9167	0.000897
10.9333	0.000825
10.95	0.000403
10.9667	9.1e-05
10.9833	6.9e-05
11	0.000448
11.0167	-0.001559
11.0333	-0.003316
11.05	-0.032973
11.0667	-0.121661
11.0833	-0.272048
11.1	-0.447464
11.1167	-0.600217
11.1333	-0.69948
11.15	-0.718083
11.1667	-0.676656
11.1833	-0.605379
11.2	-0.525601
11.2167	-0.444571
11.2333	-0.371911
11.25	-0.314421
11.2667	-0.26384
11.2833	-0.22094
11.3	-0.188349
11.3167	-0.163756
11.3333	-0.141383
11.35	-0.124311
11.3667	-0.110468
11.3833	-0.094805
11.4	-0.081051
11.4167	-0.069897
11.4333	-0.061822
11.45	-0.051737
11.4667	-0.043833
11.4833	-0.038198
11.5	-0.034763
11.5167	-0.032587
11.5333	-0.029082
11.55	-0.025716
11.5667	-0.02286
11.5833	-0.020635
11.6	-0.019049
11.6167	-0.017883
11.6333	-0.017447
11.65	-0.016491
11.6667	-0.015415
11.6833	-0.014779
11.7	-0.013603
11.7167	-0.012237
11.7333	-0.011822
11.75	-0.011436
11.7667	-0.010691
11.7833	-0.010025
11.8	-0.00945
11.8167	-0.008866
11.8333	-0.008402
11.85	-0.007727
11.8667	-0.007053
11.8833	-0.006529
11.9	-0.006585
11.9167	-0.006243
11.9333	-0.005961
11.95	-0.005688
11.9667	-0.005436
11.9833	-0.005274
12	-0.004862
12.0167	-0.004233
12.0333	-0.003874
12.05	-0.003794
12.0667	-0.003755
12.0833	-0.003615
12.1	-0.003147
12.1167	-0.002701
12.1333	-0.002465
12.15	-0.002469
12.1667	-0.002503
12.1833	-0.002567
12.2	-0.002233
12.2167	-0.001871
12.2333	-0.001799
12.25	-0.001838
12.2667	-0.001856
12.2833	-0.001835
12.3	-0.001685
12.3167	-0.001768
12.3333	-0.001862
12.35	-0.001995
12.3667	-0.002119
12.3833	-0.002052
12.4	-0.001647
12.4167	-0.001587
12.4333	-0.001616
12.45	-0.001505
12.4667	-0.001305
12.4833	-0.001154
12.5	-0.000875
12.5167	-0.00049
12.5333	-0.000176
12.55	7.9e-05
12.5667	0.000254
12.5833	0.000318
12.6	0.000402
12.6167	0.000491
12.6333	0.00057
12.65	0.000659
12.6667	0.000619
12.6833	0.000718
12.7	0.000446
12.7167	-0.00016
12.7333	-0.000585
12.75	-0.000881
12.7667	-0.000967
12.7833	-0.001003
12.8	-0.00139
12.8167	-0.00179
12.8333	-0.0023
12.85	-0.002241
12.8667	-0.001671
12.8833	-0.001952
12.9	-0.002103
12.9167	-0.001667
12.9333	-0.0014
12.95	-0.001654
12.9667	-0.001277
12.9833	-0.001511
13	-0.001214
13.0167	-0.000157
13.0333	0.000349
13.05	0.000556
13.0667	-0.000267
13.0833	-0.00026
13.1	-4.2e-05
13.1167	-1e-06
13.1333	8.1e-05
13.15	0.000362
13.1667	0.000804
13.1833	0.001176
13.2	0.001479
13.2167	0.001779
13.2333	0.00164
13.25	0.00167
13.2667	0.001781
13.2833	0.001941
13.3	0.002464
13.3167	0.002676
13.3333	0.002478
13.35	0.002471
13.3667	0.002473
13.3833	0.002595
13.4	0.00253
13.4167	0.002165
13.4333	0.00172
13.45	0.001555
13.4667	0.001819
13.4833	0.002144
13.5	0.001281
13.5167	0.001217
13.5333	0.002114
13.55	-0.01394
13.5667	-0.074924
13.5833	-0.195648
13.6	-0.35443
13.6167	-0.512064
13.6333	-0.634549
13.65	-0.687123
13.6667	-0.678037
13.6833	-0.626152
13.7	-0.553195
13.7167	-0.475762
13.7333	-0.400368
13.75	-0.331985
13.7667	-0.276632
13.7833	-0.234118
13.8	-0.203034
13.8167	-0.175995
13.8333	-0.152376
13.85	-0.131517
13.8667	-0.114778
13.8833	-0.099789
13.9	-0.084369
13.9167	-0.071456
13.9333	-0.066093
13.95	-0.06197
13.9667	-0.054397
13.9833	-0.047373
14	-0.04109
14.0167	-0.034315
14.0333	-0.03083
14.05	-0.027714
14.0667	-0.024849
14.0833	-0.022764
14.1	-0.020798
14.1167	-0.019553
14.1333	-0.018647
14.15	-0.017332
14.1667	-0.015566
14.1833	-0.01384
14.2	-0.012515
14.2167	-0.011201
14.2333	-0.009957
14.25	-0.008853
14.2667	-0.008019
14.2833	-0.007195
14.3	-0.006541
14.3167	-0.00592
14.3333	-0.005469
14.35	-0.005268
14.3667	-0.004808
14.3833	-0.004187
14.4	-0.003537
14.4167	-0.003001
14.4333	-0.002445
14.45	-0.00195
14.4667	-0.001794
14.4833	-0.001699
14.5	-0.001774
14.5167	-0.002045
14.5333	-0.002326
14.55	-0.002488
14.5667	-0.002469
14.5833	-0.002531
14.6	-0.002563
14.6167	-0.002763
14.6333	-0.002793
14.65	-0.002643
14.6667	-0.002233
14.6833	-0.002034
14.7	-0.002195
14.7167	-0.002256
14.7333	-0.002086
14.75	-0.001917
14.7667	-0.001748
14.7833	-0.001569
14.8	-0.001461
14.8167	-0.001274
14.8333	-0.001647
14.85	-0.00143
14.8667	-0.001384
14.8833	-0.001657
14.9	-0.001351
14.9167	-0.001428
14.9333	-0.002095
14.95	-0.002341
14.9667	-0.002308
14.9833	-0.002175
15	-0.001893
15.0167	-0.001692
15.0333	-0.001532
15.05	-0.001782
15.0667	-0.001892
15.0833	-0.002131
15.1	-0.002112
15.1167	-0.002112
15.1333	-0.001812
15.15	-0.001393
15.1667	-0.000993
15.1833	-0.000493
15.2	-0.000124
15.2167	0.00015
15.2333	0.000304
15.25	0.000187
15.2667	3.1e-05
15.2833	0.000105
15.3	0.000138
15.3167	0.000181
15.3333	0.000473
15.35	0.000715
15.3667	0.000868
15.3833	0.00123
15.4	0.001523
15.4167	0.001608
15.4333	0.001794
15.45	0.001839
15.4667	0.001635
15.4833	0.001571
15.5	0.001486
15.5167	0.001348
15.5333	0.00126
15.55	0.001082
15.5667	0.000954
15.5833	0.000996
15.6	0.001098
15.6167	0.001338
15.6333	0.001339
15.65	0.001229
15.6667	0.000949
15.6833	0.000469
15.7	-2.1e-05
15.7167	-0.000372
15.7333	-0.000573
15.75	-0.000595
15.7667	-0.000326
15.7833	-0.000257
15.8	-0.000188
15.8167	2e-05
15.8333	0.000457
15.85	0.000905
15.8667	0.001113
15.8833	0.001231
15.9	0.001209
15.9167	0.000946
15.9333	0.001633
15.95	0.00267
15.9667	0.002967
15.9833	0.002554
16	0.000781
16.0167	-0.002084
16.0333	-0.000218
16.05	-0.018383
16.0667	-0.081977
16.0833	-0.201302
16.1	-0.350897
16.1167	-0.487884
16.1333	-0.592321
16.15	-0.633479
16.1667	-0.626796
16.1833	-0.593104
16.2	-0.534941
16.2167	-0.465583
16.2333	-0.394704
16.25	-0.326926
16.2667	-0.277537
16.2833	-0.236269
16.3	-0.19793
16.3167	-0.168007
16.3333	-0.147564
16.35	-0.131411
16.3667	-0.116088
16.3833	-0.097095
16.4	-0.082751
16.4167	-0.070505
16.4333	-0.061078
16.45	-0.053472
16.4667	-0.046605
16.4833	-0.039089
16.5	-0.035432
16.5167	-0.032914
16.5333	-0.030415
16.55	-0.027616
16.5667	-0.025538
16.5833	-0.023289
16.6	-0.02171
16.6167	-0.020351
16.6333	-0.018841
16.65	-0.017252
16.6667	-0.015762
16.6833	-0.014293
16.7	-0.012703
16.7167	-0.011174
16.7333	-0.009945
16.75	-0.009225
16.7667	-0.008476
16.7833	-0.008047
16.8	-0.007408
16.8167	-0.00669
16.8333	-0.006103
16.85	-0.005605
16.8667	-0.005597
16.8833	-0.00512
16.9	-0.004462
16.9167	-0.003908
16.9333	-0.003483
16.95	-0.003138
16.9667	-0.002773
16.9833	-0.002589
17	-0.002734
17.0167	-0.002583
17.0333	-0.002253
17.05	-0.002142
17.0667	-0.001952
17.0833	-0.001741
17.1	-0.0018
17.1167	-0.001645
17.1333	-0.00149
17.15	-0.001205
17.1667	-0.000469
17.1833	-0.000264
17.2	-7.9e-05
17.2167	-0.00013
17.2333	-0.000491
17.25	-0.000673
17.2667	-0.000974
17.2833	-0.001016
17.3	-0.000947
17.3167	-0.001306
17.3333	-0.001255
17.35	-0.000805
17.3667	-0.000684
17.3833	-0.000744
17.4	-0.000913
17.4167	-0.001191
17.4333	-0.001209
17.45	-0.001178
17.4667	-0.001356
17.4833	-0.001825
17.5	-0.001903
17.5167	-0.001641
17.5333	-0.001579
17.55	-0.001407
17.5667	-0.001246
17.5833	-0.001084
17.6	-0.001272
17.6167	-0.001489
17.6333	-0.001207
17.65	-0.001034
17.6667	-0.000772
17.6833	-0.000759
17.7	-0.000517
17.7167	-0.000281
17.7333	-0.000166
17.75	-0.00019
17.7667	-0.000355
17.7833	-0.00038
17.8	4.5e-05
17.8167	0.000196
17.8333	0.000107
17.85	0.000207
17.8667	0.000208
17.8833	0.000128
17.9	-1e-06
17.9167	-0.000302
17.9333	-0.000434
17.95	-0.000496
17.9667	-0.000437
17.9833	-0.000409
18	-0.0004
18.0167	-0.000431
18.0333	-0.000582
18.05	-0.000603
18.0667	-0.000344
18.0833	-3.4e-05
18.1	0.000425
18.1167	0.000687
18.1333	0.0008
18.15	0.001013
18.1667	0.001056
18.1833	0.00095
18.2	0.001123
18.2167	0.001311
18.2333	0.001051
18.25	0.000761
18.2667	0.00064
18.2833	0.00064
18.3	0.00075
18.3167	0.000937
18.3333	0.001275
18.35	0.001643
18.3667	0.001872
18.3833	0.00177
18.4	0.001258
18.4167	0.000954
18.4333	0.000872
18.45	0.001429
18.4667	0.002947
18.4833	0.004244
18.5	0.004652
18.5167	0.003067
18.5333	0.002013
18.55	-0.015161
18.5667	-0.064765
18.5833	-0.158459
18.6	-0.285983
18.6167	-0.40625
18.6333	-0.503657
18.65	-0.555703
18.6667	-0.56825
18.6833	-0.549556
18.7	-0.503282
18.7167	-0.451794
18.7333	-0.394834
18.75	-0.340494
18.7667	-0.287174
18.7833	-0.248294
18.8	-0.212854
18.8167	-0.18241
18.8333	-0.158615
18.85	-0.13786
18.8667	-0.120516
18.8833	-0.105701
18.9	-0.094126
18.9167	-0.081108
18.9333	-0.068719
18.95	-0.05874
18.9667	-0.050201
18.9833	-0.044813
19	-0.038964
19.0167	-0.033383
19.0333	-0.029402
19.05	-0.02641
19.0667	-0.025239
19.0833	-0.024578
19.1	-0.022746
19.1167	-0.020524
19.1333	-0.018391
19.15	-0.016988
19.1667	-0.016585
19.1833	-0.015713
19.2	-0.01462
19.2167	-0.014057
19.2333	-0.013264
19.25	-0.012581
19.2667	-0.012258
19.2833	-0.011445
19.3	-0.010702
19.3167	-0.00978
19.3333	-0.008658
19.35	-0.008486
19.3667	-0.008504
19.3833	-0.008452
19.4	-0.0082
19.4167	-0.00799
19.4333	-0.00776
19.45	-0.00777
19.4667	-0.007571
19.4833	-0.007411
19.5	-0.007151
19.5167	-0.006994
19.5333	-0.006888
19.55	-0.006351
19.5667	-0.005825
19.5833	-0.005619
19.6	-0.005482
19.6167	-0.00519
19.6333	-0.004768
19.65	-0.004296
19.6667	-0.003885
19.6833	-0.003483
19.7	-0.002981
19.7167	-0.002664
19.7333	-0.002328
19.75	-0.001843
19.7667	-0.001377
19.7833	-0.001111
19.8	-0.000875
19.8167	-0.000895
19.8333	-0.001046
19.85	-0.001137
19.8667	-0.001058
19.8833	-0.00122
19.9	-0.001371
19.9167	-0.001378
19.9333	-0.001698
19.95	-0.002027
19.9667	-0.002117
19.9833	-0.002136
20	-0.001926
20.0167	-0.001712
20.0333	-0.001651
20.05	-0.001569
20.0667	-0.001658
20.0833	-0.001747
20.1	-0.001485
20.1167	-0.00106
20.1333	-0.000787
20.15	-0.000814
20.1667	-0.000901
20.1833	-0.000889
20.2	-0.000996
20.2167	-0.000828
20.2333	-0.000821
20.25	-0.000575
20.2667	-0.000238
20.2833	-0.000182
20.3	-0.000276
20.3167	-0.000302
20.3333	-0.000339
20.35	-0.000297
20.3667	-0.000314
20.3833	-0.000261
20.4	-0.000108
20.4167	-8.6e-05
20.4333	-7.4e-05
20.45	5.8e-05
20.4667	0.00019
20.4833	0.000402
20.5	0.000424
20.5167	0.000618
20.5333	0.000903
20.55	0.001028
20.5667	0.001153
20.5833	0.001098
20.6	0.001092
20.6167	0.001221
20.6333	0.001301
20.65	0.001241
20.6667	0.001052
20.6833	0.000752
20.7	0.000692
20.7167	0.000697
20.7333	0.000734
20.75	0.000731
20.7667	0.000708
20.7833	0.000635
20.8	0.000462
20.8167	0.000465
20.8333	0.00058
20.85	0.000484
20.8667	0.000489
20.8833	0.000454
20.9	0.000569
20.9167	0.000569
20.9333	0.000881
20.95	0.000994
20.9667	0.000336
20.9833	-0.000341
21	-0.000349
21.0167	-0.001211
21.0333	0.001019
21.05	-0.007431
21.0667	-0.043722
21.0833	-0.115292
21.1	-0.217892
21.1167	-0.321137
21.1333	-0.403221
21.15	-0.458014
21.1667	-0.478898
21.1833	-0.473611
21.2	-0.455055
21.2167	-0.419784
21.2333	-0.376521
21.25	-0.329658
21.2667	-0.285276
21.2833	-0.244163
21.3	-0.20898
21.3167	-0.183224
21.3333	-0.156666
21.35	-0.136947
21.3667	-0.119589
21.3833	-0.104681
21.4	-0.089233
21.4167	-0.078931
21.4333	-0.071038
21.45	-0.061945
21.4667	-0.056692
21.4833	-0.050398
21.5	-0.045185
21.5167	-0.041659
21.5333	-0.038362
21.55	-0.035004
21.5667	-0.031877
21.5833	-0.028679
21.6	-0.025402
21.6167	-0.023302
21.6333	-0.022051
21.65	-0.020639
21.6667	-0.019538
21.6833	-0.018187
21.7	-0.016426
21.7167	-0.015442
21.7333	-0.013988
21.75	-0.013324
21.7667	-0.012399
21.7833	-0.011755
21.8	-0.011121
21.8167	-0.010465
21.8333	-0.009908
21.85	-0.009591
21.8667	-0.009244
21.8833	-0.008817
21.9	-0.008361
21.9167	-0.007822
21.9333	-0.007564
21.95	-0.007135
21.9667	-0.006726
21.9833	-0.006117
22	-0.005339
22.0167	-0.004889
22.0333	-0.004249
22.05	-0.003609
22.0667	-0.002879
22.0833	-0.002349
22.1	-0.002089
22.1167	-0.002028
22.1333	-0.002097
22.15	-0.002187
22.1667	-0.002486
22.1833	-0.002615
22.2	-0.002574
22.2167	-0.002453
22.2333	-0.002022
22.25	-0.001582
22.2667	-0.001181
22.2833	-0.00118
22.3	-0.001429
22.3167	-0.001678
22.3333	-0.002088
22.35	-0.002527
22.3667	-0.002427
22.3833	-0.002777
22.4	-0.002956
22.4167	-0.002746
22.4333	-0.002317
22.45	-0.002038
22.4667	-0.002079
22.4833	-0.002309
22.5	-0.00281
22.5167	-0.002702
22.5333	-0.002644
22.55	-0.002946
22.5667	-0.003889
22.5833	-0.004151
22.6	-0.004004
22.6167	-0.003577
22.6333	-0.002862
22.65	-0.002377
22.6667	-0.001802
22.6833	-0.001456
22.7	-0.001221
22.7167	-0.000967
22.7333	-0.000865
22.75	-0.000993
22.7667	-0.00102
22.7833	-0.000998
22.8	-0.000475
22.8167	-9.5e-05
22.8333	-6e-06
22.85	-1.7e-05
22.8667	5.2e-05
22.8833	0.00032
22.9	0.000409
22.9167	0.000226
22.9333	9.1e-05
22.95	4.5e-05
22.9667	-8e-05
22.9833	-0.000165
23	-0.00034
23.0167	-0.000438
23.0333	-0.000738
23.05	-0.000958
23.0667	-0.001008
23.0833	-0.001008
23.1	-0.001038
23.1167	-0.00103
23.1333	-0.001125
23.15	-0.00111
23.1667	-0.000974
23.1833	-0.000959
23.2	-0.001204
23.2167	-0.001271
23.2333	-0.001289
23.25	-0.001218
23.2667	-0.000996
23.2833	-0.000775
23.3	-0.000563
23.3167	-0.000493
23.3333	-0.000343
23.35	0.000107
23.3667	0.000647
23.3833	0.001196
23.4	0.001506
23.4167	0.001876
23.4333	0.002476
23.45	0.003546
23.4667	0.004317
23.4833	0.004667
23.5	0.004847
23.5167	0.006188
23.5333	0.00819
23.55	-0.004608
23.5667	-0.035117
23.5833	-0.086465
23.6	-0.161763
23.6167	-0.23577
23.6333	-0.298237
23.65	-0.341354
23.6667	-0.356221
23.6833	-0.353438
23.7	-0.342954
23.7167	-0.32122
23.7333	-0.288246
23.75	-0.255841
23.7667	-0.225306
23.7833	-0.195391
23.8	-0.171727
23.8167	-0.147181
23.8333	-0.126315
23.85	-0.108719
23.8667	-0.096223
23.8833	-0.082887
23.9	-0.070881
23.9167	-0.063634
23.9333	-0.055196
23.95	-0.050179
23.9667	-0.047241
23.9833	-0.043844
24	-0.039676
24.0167	-0.030558
24.0333	-0.025269
24.05	-0.02316
24.0667	-0.021031
24.0833	-0.017832
24.1	-0.015473
24.1167	-0.013604
24.1333	-0.013044
24.15	-0.012323
24.1667	-0.011273
24.1833	-0.009563
24.2	-0.008173
24.2167	-0.006922
24.2333	-0.00526
24.25	-0.004459
24.2667	-0.003907
24.2833	-0.003516
24.3	-0.003514
24.3167	-0.003742
24.3333	-0.003969
24.35	-0.003406
24.3667	-0.003283
24.3833	-0.003071
24.4	-0.003038
24.4167	-0.003044
24.4333	-0.00283
24.45	-0.002506
24.4667	-0.002822
24.4833	-0.003398
24.5	-0.004004
24.5167	-0.00365
24.5333	-0.003294
24.55	-0.003129
24.5667	-0.002974
24.5833	-0.002719
24.6	-0.002083
24.6167	-0.001807
24.6333	-0.001441
24.65	-0.001155
24.6667	-0.000908
24.6833	-0.000672
24.7	-0.000825
24.7167	-0.000788
24.7333	-0.000701
24.75	-0.000653
24.7667	-0.001036
24.7833	-0.000968
24.8	-0.000911
24.8167	-0.000932
24.8333	-0.001094
24.85	-0.000635
24.8667	-0.000386
24.8833	-0.000348
24.9	-0.000179
24.9167	4e-05
24.9333	0.00017
24.95	0.00028
24.9667	0.000209
24.9833	0.000269
25	0.000539
25.0167	0.000569
25.0333	0.0004
25.05	4e-05
25.0667	-1.9e-05
25.0833	0.000172
25.1	0.000523
25.1167	0.000603
25.1333	0.000715
25.15	0.000766
25.1667	0.000557
25.1833	0.000288
25.2	0.00011
25.2167	-9.9e-05
25.2333	-0.000278
25.25	-0.000548
25.2667	-0.000627
25.2833	-0.000726
25.3	-0.000845
25.3167	-0.000725
25.3333	-0.000665
25.35	-0.000765
25.3667	-0.000505
25.3833	-0.000626
25.4	-0.000696
25.4167	-0.000767
25.4333	-0.000858
25.45	-0.00088
25.4667	-0.000951
25.4833	-0.000933
25.5	-0.000914
25.5167	-0.000676
25.5333	-0.000668
25.55	-0.000551
25.5667	-0.000243
25.5833	-1.5e-05
25.6	-0.000238
25.6167	-0.00061
25.6333	-0.000881
25.65	-0.000903
25.6667	-0.000534
25.6833	-0.000316
25.7	-0.000448
25.7167	-0.001018
25.7333	-0.001547
25.75	-0.001906
25.7667	-0.001315
25.7833	9.6e-05
25.8	0.000857
25.8167	0.00154
25.8333	0.001876
25.85	0.001742
25.8667	0.001768
25.8833	0.001574
25.9	0.002
25.9167	0.003249
25.9333	0.003772
25.95	0.003316
25.9667	0.002899
25.9833	0.001612
26	0.001835
26.0167	0.001971
26.0333	0.000921
26.05	-0.008768
26.0667	-0.031408
26.0833	-0.069928
26.1	-0.119828
26.1167	-0.169256
26.1333	-0.2119
26.15	-0.234344
26.1667	-0.243008
26.1833	-0.239232
26.2	-0.228736
26.2167	-0.210319
26.2333	-0.187648
26.25	-0.161368
26.2667	-0.138867
26.2833	-0.119297
26.3	-0.102656
26.3167	-0.091055
26.3333	-0.080391
26.35	-0.071297
26.3667	-0.062483
26.3833	-0.052999
26.4	-0.046545
26.4167	-0.04075
26.4333	-0.036114
26.45	-0.032038
26.4667	-0.028302
26.4833	-0.024935
26.5	-0.022209
26.5167	-0.019172
26.5333	-0.017215
26.55	-0.015408
26.5667	-0.01418
26.5833	-0.012693
26.6	-0.010725
26.6167	-0.008598
26.6333	-0.007411
26.65	-0.006663
26.6667	-0.005646
26.6833	-0.004618
26.7	-0.003651
26.7167	-0.003004
26.7333	-0.002538
26.75	-0.001911
26.7667	-0.001715
26.7833	-0.001879
26.8	-0.001572
26.8167	-0.001297
26.8333	-0.001413
26.85	-0.001309
26.8667	-0.000995
26.8833	-0.000661
26.9	-0.000657
26.9167	-0.000964
26.9333	-0.001194
26.95	-0.001383
26.9667	-0.001432
26.9833	-0.001502
27	-0.001931
27.0167	-0.002172
27.0333	-0.001946
27.05	-0.00194
27.0667	-0.001744
27.0833	-0.001578
27.1	-0.001352
27.1167	-0.001408
27.1333	-0.001558
27.15	-0.001527
27.1667	-0.001407
27.1833	-0.001587
27.2	-0.001637
27.2167	-0.001619
27.2333	-0.001255
27.25	-0.000962
27.2667	-0.000888
27.2833	-0.000855
27.3	-0.000922
27.3167	-0.001001
27.3333	-0.001035
27.35	-0.00104
27.3667	-0.001144
27.3833	-0.001169
27.4	-0.000963
27.4167	-0.00079
27.4333	-0.000603
27.45	-0.000306
27.4667	-5.9e-05
27.4833	0.000118
27.5	6.5e-05
27.5167	6e-05
27.5333	-0.000331
27.55	-0.000672
27.5667	-0.000843
27.5833	-0.000803
27.6	-0.000744
27.6167	-0.000637
27.6333	-0.000496
27.65	-0.000304
27.6667	-0.000152
27.6833	-3.1e-05
27.7	-0.000129
27.7167	-0.000339
27.7333	-0.000613
27.75	-0.001088
27.7667	-0.001432
27.7833	-0.001657
27.8	-0.001721
27.8167	-0.001717
27.8333	-0.001656
27.85	-0.001615
27.8667	-0.001213
27.8833	-0.001122
27.9	-0.000841
27.9167	-0.00068
27.9333	-0.0003
27.95	-0.00018
27.9667	-8e-05
27.9833	0.00036
28	0.00036
28.0167	0.000891
28.0333	0.001674
28.05	0.001797
28.0667	0.00153
28.0833	0.001193
28.1	0.001305
28.1167	0.00113
28.1333	0.000799
28.15	0.000628
28.1667	0.000946
28.1833	0.001105
28.2	0.001104
28.2167	0.000865
28.2333	0.000742
28.25	0.000489
28.2667	0.000276
28.2833	0.000422
28.3	0.000609
28.3167	0.000608
28.3333	0.000484
28.35	0.00055
28.3667	0.000556
28.3833	0.000982
28.4	0.001318
28.4167	0.001687
28.4333	0.001883
28.45	0.001928
28.4667	0.002284
28.4833	0.00213
28.5	0.000605
28.5167	-0.000117
28.5333	-0.001472
28.55	-0.007237
28.5667	-0.021203
28.5833	-0.052148
28.6	-0.093513
28.6167	-0.134407
28.6333	-0.158714
28.65	-0.173442
28.6667	-0.170869
28.6833	-0.161057
28.7	-0.148394
28.7167	-0.13602
28.7333	-0.118371
28.75	-0.101132
28.7667	-0.086573
28.7833	-0.075163
28.8	-0.062724
28.8167	-0.054624
28.8333	-0.049439
28.85	-0.043955
28.8667	-0.03946
28.8833	-0.035026
28.9	-0.031341
28.9167	-0.027686
28.9333	-0.025007
28.95	-0.022548
28.9667	-0.020669
28.9833	-0.019101
29	-0.017162
29.0167	-0.014962
29.0333	-0.013231
29.05	-0.011639
29.0667	-0.010257
29.0833	-0.009005
29.1	-0.008084
29.1167	-0.007271
29.1333	-0.006478
29.15	-0.005754
29.1667	-0.005251
29.1833	-0.004637
29.2	-0.004304
29.2167	-0.00401
29.2333	-0.003686
29.25	-0.003362
29.2667	-0.003108
29.2833	-0.002653
29.3	-0.002149
29.3167	-0.001715
29.3333	-0.001582
29.35	-0.001688
29.3667	-0.001755
29.3833	-0.001881
29.4	-0.001778
29.4167	-0.001604
29.4333	-0.001353
29.45	-0.001191
29.4667	-0.001079
29.4833	-0.000788
29.5	-0.000926
29.5167	-0.000795
29.5333	-0.000796
29.55	-0.000857
29.5667	-0.000819
29.5833	-0.00081
29.6	-0.001121
29.6167	-0.001383
29.6333	-0.001559
29.65	-0.001664
29.6667	-0.0017
29.6833	-0.001535
29.7	-0.001311
29.7167	-0.001037
29.7333	-0.000827
29.75	-0.000868
29.7667	-0.000908
29.7833	-0.000758
29.8	-0.001028
29.8167	-0.001309
29.8333	-0.001343
29.85	-0.001247
29.8667	-0.001232
29.8833	-0.001166
29.9	-0.00083
29.9167	-0.000535
29.9333	-0.000251
29.95	-0.000107
29.9667	-5.4e-05
29.9833	-5e-05
30	0.000163
30.0167	0.000447
30.0333	0.000521
30.05	0.000474
30.0667	0.000618
30.0833	0.000762
30.1	0.000826
30.1167	0.00087
30.1333	0.001186
30.15	0.001232
30.1667	0.001128
30.1833	0.001064
30.2	0.00105
30.2167	0.000847
30.2333	0.000586
30.25	0.000526
30.2667	0.000665
30.2833	0.000885
30.3	0.001094
30.3167	0.001244
30.3333	0.001148
30.35	0.000861
30.3667	0.000514
30.3833	0.000448
30.4	0.000441
30.4167	0.000425
30.4333	0.000121
30.45	0.000108
30.4667	0.000234
30.4833	0.000391
30.5	0.000767
30.5167	0.000774
30.5333	0.000283
30.55	0.000192
30.5667	0.00018
30.5833	-9.1e-05
30.6	-0.000522
30.6167	-0.001184
30.6333	-0.001644
30.65	-0.001815
30.6667	-0.001555
30.6833	-0.001236
30.7	-0.001106
30.7167	-0.001227
30.7333	-0.001037
30.75	-0.000827
30.7667	-0.000758
30.7833	-0.000938
30.8	-0.001038
30.8167	-0.000558
30.8333	0.000142
30.85	0.000353
30.8667	0.000454
30.8833	0.000584
30.9	0.001085
30.9167	0.001666
30.9333	0.001598
30.95	0.00168
30.9667	0.001903
30.9833	0.002695
31	0.002728
31.0167	0.00039
31.0333	-0.000635
31.05	-0.007261
31.0667	-0.020157
31.0833	-0.042213
31.1	-0.071529
31.1167	-0.103794
31.1333	-0.127109
31.15	-0.136283
31.1667	-0.135788
31.1833	-0.127402
31.2	-0.109907
31.2167	-0.094551
31.2333	-0.080615
31.25	-0.065908
31.2667	-0.054622
31.2833	-0.047005
31.3	-0.040369
31.3167	-0.036252
31.3333	-0.031356
31.35	-0.026929
31.3667	-0.022682
31.3833	-0.020375
31.4	-0.018398
31.4167	-0.015941
31.4333	-0.014144
31.45	-0.011988
31.4667	-0.009321
31.4833	-0.007734
31.5	-0.007127
31.5167	-0.00654
31.5333	-0.006374
31.55	-0.006067
31.5667	-0.005461
31.5833	-0.005025
31.6	-0.004468
31.6167	-0.003802
31.6333	-0.003246
31.65	-0.002841
31.6667	-0.002735
31.6833	-0.00276
31.7	-0.002734
31.7167	-0.002579
31.7333	-0.002465
31.75	-0.002411
31.7667	-0.002267
31.7833	-0.002092
31.8	-0.002068
31.8167	-0.002014
31.8333	-0.002002
31.85	-0.00173
31.8667	-0.001587
31.8833	-0.001645
31.9	-0.001673
31.9167	-0.00165
31.9333	-0.00159
31.95	-0.00145
31.9667	-0.00129
31.9833	-0.00118
32	-0.00103
32.0167	-0.00083
32.0333	-0.000792
32.05	-0.000784
32.0667	-0.000686
32.0833	-0.000498
32.1	-5e-05
32.1167	0.000178
32.1333	0.000394
32.15	0.00058
32.1667	0.000657
32.1833	0.000533
32.2	0.000659
32.2167	0.001046
32.2333	0.001171
32.25	0.001267
32.2667	0.001413
32.2833	0.001138
32.3	0.001034
32.3167	0.00087
32.3333	0.000514
32.35	0.000609
32.3667	0.000814
32.3833	0.000628
32.4	7.3e-05
32.4167	-0.000192
32.4333	-6e-05
32.45	0.000503
32.4667	0.000836
32.4833	0.000768
32.5	0.000391
32.5167	-0.000217
32.5333	-0.000677
32.55	-0.000828
32.5667	-0.001139
32.5833	-0.00139
32.6	-0.00162
32.6167	-0.001831
32.6333	-0.001706
32.65	-0.001492
32.6667	-0.001537
32.6833	-0.001603
32.7	-0.001568
32.7167	-0.001543
32.7333	-0.001473
32.75	-0.001482
32.7667	-0.001362
32.7833	-0.001222
32.8	-0.000901
32.8167	-0.000511
32.8333	-0.000133
32.85	0.000205
32.8667	0.000573
32.8833	0.000421
32.9	0.000179
32.9167	2.7e-05
32.9333	0.000135
32.95	0.000412
32.9667	0.0007
32.9833	0.000848
33	0.001136
33.0167	0.001174
33.0333	0.000983
33.05	0.000763
33.0667	0.000613
33.0833	0.000722
33.1	0.000782
33.1167	0.000831
33.1333	0.000774
33.15	0.000837
33.1667	0.000649
33.1833	0.000582
33.2	0.000775
33.2167	0.000927
33.2333	0.001083
33.25	0.001069
33.2667	0.000915
33.2833	0.000761
33.3	0.000477
33.3167	0.000143
33.3333	-0.000198
33.35	-0.000169
33.3667	1e-05
[truncated: 910 more rows]

## Sheet: Supplementary Fig. 2b
ITC data of the J-K-St and eIF4GHEAT1 in the absence of Mg2+
DP_X	DP_Y	Fit_X	Fit_Y	NDH_X	NDH_Y
0.083333	-0.003198	0.025403	-28.6357	0.153168	-27.4399
0.1	-0.002045	0.153168	-28.1152	0.282171	-27.6584
0.116667	-0.001042	0.282171	-27.1153	0.412413	-26.2508
0.133333	-0.000709	0.412413	-25.9081	0.543893	-24.8012
0.15	-0.000596	0.543893	-24.4673	0.676613	-22.1913
0.166667	-0.000563	0.676613	-22.7799	0.810571	-21.0105
0.183333	-0.0003	0.810571	-20.8576	0.945768	-18.4598
0.2	-0.000405	0.945768	-18.7469	1.0822	-16.7242
0.216667	-0.000331	1.0822	-16.5314	1.21988	-14.1014
0.233333	3.4e-05	1.21988	-14.3187	1.35879	-12.3589
0.25	0.000539	1.35879	-12.2168	1.49894	-10.3361
0.266667	0.001363	1.49894	-10.3096	1.64033	-8.94421
0.283333	0.002318	1.64033	-8.6436	1.78296	-6.86112
0.3	0.002996	1.78296	-7.22945	1.92683	-6.2516
0.316667	0.003454	1.92683	-6.05226	2.07193	-5.08479
0.333333	0.003842	2.07193	-5.08361	2.21828	-4.1077
0.35	0.00399	2.21828	-4.29086	2.36586	-3.83221
0.366667	0.003778	2.36586	-3.64261	2.51469	-3.00626
0.383333	0.003306	2.51469	-3.11132
0.4	0.002586
0.416667	0.001796
0.433333	0.001247
0.45	0.000987
0.466667	0.000907
0.483333	0.000758
0.5	0.000666
0.516667	0.000623
0.533333	0.000751
0.55	0.000809
0.566667	0.000707
0.583333	0.000715
0.6	0.000724
0.616667	0.000542
0.633333	0.000411
0.65	0.00044
0.666667	0.000429
0.683333	0.000157
0.7	-0.00023
0.716667	-0.000617
0.733333	-0.000775
0.75	-0.000843
0.766667	-0.001101
0.783333	-0.001388
0.8	-0.001779
0.816667	-0.0021
0.833333	-0.002421
0.85	-0.002523
0.866667	-0.002994
0.883333	-0.003596
0.9	-0.003954
0.916667	-0.004355
0.933333	-0.005005
0.95	-0.005125
0.966667	-0.005135
0.983333	-0.005265
1	-0.004902
1.01667	-0.002871
1.03333	-0.00432
1.05	-0.018199
1.06667	-0.052118
1.08333	-0.088667
1.1	-0.102139
1.11667	-0.097983
1.13333	-0.087276
1.15	-0.07566
1.16667	-0.066074
1.18333	-0.057598
1.2	-0.050481
1.21667	-0.044165
1.23333	-0.03925
1.25	-0.035374
1.26667	-0.031609
1.28333	-0.027383
1.3	-0.023053
1.31667	-0.018743
1.33333	-0.014994
1.35	-0.012015
1.36667	-0.009716
1.38333	-0.007767
1.4	-0.006019
1.41667	-0.004502
1.43333	-0.003295
1.45	-0.002368
1.46667	-0.001781
1.48333	-0.001323
1.5	-0.000874
1.51667	-0.000495
1.53333	-8.5e-05
1.55	0.000134
1.56667	0.000283
1.58333	0.000302
1.6	0.000428
1.61667	0.000593
1.63333	0.000439
1.65	0.000384
1.66667	0.00041
1.68333	0.000505
1.7	0.000572
1.71667	0.000628
1.73333	0.000564
1.75	0.00041
1.76667	0.000446
1.78333	0.000512
1.8	0.000693
1.81667	0.000784
1.83333	0.000685
1.85	0.000676
1.86667	0.000607
1.88333	0.000788
1.9	0.001026
1.91667	0.001266
1.93333	0.001296
1.95	0.001125
1.96667	0.001065
1.98333	0.000995
2	0.000815
2.01667	0.000476
2.03333	0.000177
2.05	-1.2e-05
2.06667	0.000129
2.08333	0.00026
2.1	0.000202
2.11667	0.000216
2.13333	8e-05
2.15	-7.6e-05
2.16667	-0.000152
2.18333	-0.000218
2.2	-0.000242
2.21667	-0.000344
2.23333	-0.000455
2.25	-0.000477
2.26667	-0.000609
2.28333	-0.000731
2.3	-0.000739
2.31667	-0.000806
2.33333	-0.000882
2.35	-0.000668
2.36667	-0.000304
2.38333	-0.00011
2.4	-8.1e-05
2.41667	-0.000179
2.43333	-6.7e-05
2.45	0.000115
2.46667	0.000387
2.48333	0.000649
2.5	0.000849
2.51667	0.000872
2.53333	0.000925
2.55	0.000968
2.56667	0.001061
2.58333	0.001014
2.6	0.001036
2.61667	0.001132
2.63333	0.001188
2.65	0.001124
2.66667	0.00116
2.68333	0.000976
2.7	0.000751
2.71667	0.000651
2.73333	0.0005
2.75	0.00057
2.76667	0.000399
2.78333	-3.1e-05
2.8	-0.000362
2.81667	-0.00065
2.83333	-0.000737
2.85	-0.000685
2.86667	-0.000532
2.88333	-0.00056
2.9	-0.000729
2.91667	-0.000784
2.93333	-0.000829
2.95	-0.000874
2.96667	-0.000989
2.98333	-0.000884
3	-0.00069
3.01667	-0.000622
3.03333	-0.000715
3.05	-0.000687
3.06667	-0.000599
3.08333	-0.000491
3.1	-0.000293
3.11667	-0.000231
3.13333	-0.000289
3.15	-0.000166
3.16667	-6.4e-05
3.18333	-7.2e-05
3.2	-0.000118
3.21667	-4.9e-05
3.23333	6e-05
3.25	0.000279
3.26667	0.000588
3.28333	0.000907
3.3	0.001369
3.31667	0.001617
3.33333	0.001735
3.35	0.002023
3.36667	0.002281
3.38333	0.002269
3.4	0.00273
3.41667	0.003428
3.43333	0.003975
3.45	0.004883
3.46667	0.00549
3.48333	0.004888
3.5	0.004327
3.51667	0.006351
3.53333	-0.005154
3.55	-0.05954
3.56667	-0.184785
3.58333	-0.378591
3.6	-0.576868
3.61667	-0.734681
3.63333	-0.807654
3.65	-0.781387
3.66667	-0.70327
3.68333	-0.597742
3.7	-0.489301
3.71667	-0.396086
3.73333	-0.3229
3.75	-0.260765
3.76667	-0.21277
3.78333	-0.177714
3.8	-0.146438
3.81667	-0.124309
3.83333	-0.10576
3.85	-0.089191
3.86667	-0.077202
3.88333	-0.067672
3.9	-0.059586
3.91667	-0.053088
3.93333	-0.047459
3.95	-0.043
3.96667	-0.039532
3.98333	-0.036393
4	-0.032511
4.01667	-0.028028
4.03333	-0.024334
4.05	-0.021251
4.06667	-0.018678
4.08333	-0.016454
4.1	-0.01449
4.11667	-0.012756
4.13333	-0.011102
4.15	-0.009669
4.16667	-0.008595
4.18333	-0.007561
4.2	-0.00679
4.21667	-0.0062
4.23333	-0.00543
4.25	-0.00464
4.26667	-0.00403
4.28333	-0.00337
4.3	-0.002906
4.31667	-0.002585
4.33333	-0.002323
4.35	-0.002062
4.36667	-0.00168
4.38333	-0.001299
4.4	-0.000846
4.41667	-0.000408
4.43333	-1.9e-05
4.45	0.0002
4.46667	0.000259
4.48333	0.000287
4.5	0.000314
4.51667	0.000185
4.53333	0.000137
4.55	0.000188
4.56667	0.00011
4.58333	-9e-06
4.6	1.7e-05
4.61667	-6.3e-05
4.63333	-0.000184
4.65	-0.000174
4.66667	-0.000164
4.68333	-2.4e-05
4.7	-3e-06
4.71667	-6.9e-05
4.73333	-0.000156
4.75	-0.000292
4.76667	-0.000448
4.78333	-0.000604
4.8	-0.000802
4.81667	-0.000959
4.83333	-0.000956
4.85	-0.000922
4.86667	-0.001089
4.88333	-0.001365
4.9	-0.001526
4.91667	-0.001586
4.93333	-0.001656
4.95	-0.001787
4.96667	-0.001637
4.98333	-0.001287
5	-0.001002
5.01667	-0.000957
5.03333	-0.000893
5.05	-0.000718
5.06667	-0.000634
5.08333	-0.000539
5.1	-0.000528
5.11667	-0.000369
5.13333	-0.000279
5.15	-0.000179
5.16667	-0.000209
5.18333	0.00012
5.2	0.000687
5.21667	0.001223
5.23333	0.001489
5.25	0.001745
5.26667	0.001861
5.28333	0.001957
5.3	0.00181
5.31667	0.001602
5.33333	0.001375
5.35	0.001257
5.36667	0.001079
5.38333	0.000822
5.4	0.0007
5.41667	0.000737
5.43333	0.000823
5.45	0.00069
5.46667	0.000487
5.48333	0.000344
5.5	0.000295
5.51667	0.000212
5.53333	-0.00016
5.55	-0.000462
5.56667	-0.000634
5.58333	-0.000847
5.6	-0.000907
5.61667	-0.000802
5.63333	-0.000597
5.65	-0.000582
5.66667	-0.000567
5.68333	-0.000582
5.7	-0.000757
5.71667	-0.000788
5.73333	-0.000779
5.75	-0.001
5.76667	-0.001361
5.78333	-0.001552
5.8	-0.001544
5.81667	-0.001633
5.83333	-0.001941
5.85	-0.00234
5.86667	-0.002559
5.88333	-0.002617
5.9	-0.003007
5.91667	-0.003753
5.93333	-0.004349
5.95	-0.004635
5.96667	-0.005351
5.98333	-0.005468
6	-0.007051
6.01667	-0.007021
6.03333	-0.011851
6.05	-0.03797
6.06667	-0.13108
6.08333	-0.296399
6.1	-0.497773
6.11667	-0.66787
6.13333	-0.767767
6.15	-0.775845
6.16667	-0.714642
6.18333	-0.620869
6.2	-0.520416
6.21667	-0.428105
6.23333	-0.348804
6.25	-0.286244
6.26667	-0.234673
6.28333	-0.196202
6.3	-0.162157
6.31667	-0.134852
6.33333	-0.113167
6.35	-0.096542
6.36667	-0.084127
6.38333	-0.073193
6.4	-0.06491
6.41667	-0.057615
6.43333	-0.051151
6.45	-0.045506
6.46667	-0.041071
6.48333	-0.037137
6.5	-0.033311
6.51667	-0.02968
6.53333	-0.02581
6.55	-0.02212
6.56667	-0.01907
6.58333	-0.016609
6.6	-0.014694
6.61667	-0.013182
6.63333	-0.011791
6.65	-0.010859
6.66667	-0.010277
6.68333	-0.009925
6.7	-0.010089
6.71667	-0.01065
6.73333	-0.0112
6.75	-0.011631
6.76667	-0.011882
6.78333	-0.012043
6.8	-0.011783
6.81667	-0.011103
6.83333	-0.010353
6.85	-0.009724
6.86667	-0.009164
6.88333	-0.008654
6.9	-0.008141
6.91667	-0.007835
6.93333	-0.007359
6.95	-0.006562
6.96667	-0.005886
6.98333	-0.005019
7	-0.003968
7.01667	-0.002718
7.03333	-0.001568
7.05	-0.000338
7.06667	0.000742
7.08333	0.001662
7.1	0.002358
7.11667	0.002566
7.13333	0.002595
7.15	0.002364
7.16667	0.002262
7.18333	0.002171
7.2	0.00206
7.21667	0.001952
7.23333	0.002055
7.25	0.001947
7.26667	0.001609
7.28333	0.001321
7.3	0.001407
7.31667	0.001668
7.33333	0.00209
7.35	0.002181
7.36667	0.002392
7.38333	0.002483
7.4	0.002413
7.41667	0.002115
7.43333	0.001737
7.45	0.001429
7.46667	0.000961
7.48333	0.000614
7.5	0.000967
7.51667	0.001738
7.53333	0.002369
7.55	0.00311
7.56667	0.003981
7.58333	0.004452
7.6	0.004429
7.61667	0.004155
7.63333	0.003871
7.65	0.003687
7.66667	0.003512
7.68333	0.003358
7.7	0.003191
7.71667	0.003157
7.73333	0.003134
7.75	0.003031
7.76667	0.002957
7.78333	0.002614
7.8	0.002115
7.81667	0.0016
7.83333	0.001014
7.85	0.000358
7.86667	-3.7e-05
7.88333	-0.000183
7.9	-0.000147
7.91667	-0.000101
7.93333	-9.5e-05
7.95	-0.000259
7.96667	-0.000683
7.98333	-0.000867
8	-0.000803
8.01667	-0.000721
8.03333	-0.00058
8.05	-0.000789
8.06667	-0.000887
8.08333	-0.000956
8.1	-0.001109
8.11667	-0.000968
8.13333	-0.000847
8.15	-0.001075
8.16667	-0.001134
8.18333	-0.000883
8.2	-0.000508
8.21667	-0.000301
8.23333	-0.000234
8.25	-7e-06
8.26667	-1e-05
8.28333	-0.000282
8.3	-0.000584
8.31667	-0.000604
8.33333	-0.000394
8.35	-0.000194
8.36667	-1.4e-05
8.38333	-5e-06
8.4	0.000235
8.41667	0.000545
8.43333	-8.5e-05
8.45	-0.000305
8.46667	2.5e-05
8.48333	0.000235
8.5	-0.000297
8.51667	-0.00121
8.53333	-0.004732
8.55	-0.027215
8.56667	-0.104377
8.58333	-0.25578
8.6	-0.444076
8.61667	-0.612543
8.63333	-0.718121
8.65	-0.737749
8.66667	-0.688777
8.68333	-0.606105
8.7	-0.512197
8.71667	-0.421362
8.73333	-0.342808
8.75	-0.279503
8.76667	-0.230549
8.78333	-0.192725
8.8	-0.163216
8.81667	-0.136432
8.83333	-0.116597
8.85	-0.101013
8.86667	-0.087199
8.88333	-0.076175
8.9	-0.067508
8.91667	-0.060487
8.93333	-0.054916
8.95	-0.050075
8.96667	-0.045493
8.98333	-0.041522
9	-0.036939
9.01667	-0.032403
9.03333	-0.027988
9.05	-0.024242
9.06667	-0.021107
9.08333	-0.018371
9.1	-0.015975
9.11667	-0.014027
9.13333	-0.01231
9.15	-0.010762
9.16667	-0.009475
9.18333	-0.008187
9.2	-0.00687
9.21667	-0.005623
9.23333	-0.004707
9.25	-0.00412
9.26667	-0.003653
9.28333	-0.003326
9.3	-0.003121
9.31667	-0.003018
9.33333	-0.002824
9.35	-0.002521
9.36667	-0.002558
9.38333	-0.002774
9.4	-0.002933
9.41667	-0.003026
9.43333	-0.002998
9.45	-0.002711
9.46667	-0.002433
9.48333	-0.002316
9.5	-0.002252
9.51667	-0.002283
9.53333	-0.002544
9.55	-0.002645
9.56667	-0.002446
9.58333	-0.002307
9.6	-0.002482
9.61667	-0.002624
9.63333	-0.002556
9.65	-0.002439
9.66667	-0.002401
9.68333	-0.002243
9.7	-0.00193
9.71667	-0.001465
9.73333	-0.00104
9.75	-0.000905
9.76667	-0.00087
9.78333	-0.000965
9.8	-0.001096
9.81667	-0.001104
9.83333	-0.001082
9.85	-0.00115
9.86667	-0.001058
9.88333	-0.000966
9.9	-0.001008
9.91667	-0.000757
9.93333	-0.000466
9.95	-0.000396
9.96667	-0.000335
9.98333	-0.000264
10	-0.000106
10.0167	-1.4e-05
10.0333	0.000119
10.05	0.000321
10.0667	0.000374
10.0833	0.000607
10.1	0.000707
10.1167	0.000585
10.1333	0.000512
10.15	0.000529
10.1667	0.000527
10.1833	0.000624
10.2	0.000711
10.2167	0.000595
10.2333	0.00046
10.25	0.000205
10.2667	0.00027
10.2833	0.000584
10.3	0.000649
10.3167	0.000653
10.3333	0.000706
10.35	0.00081
10.3667	0.000744
10.3833	0.000638
10.4	0.000592
10.4167	0.000435
10.4333	0.000299
10.45	0.000213
10.4667	0.000176
10.4833	-3e-05
10.5	-0.000156
10.5167	-0.000193
10.5333	-6.9e-05
10.55	-4.5e-05
10.5667	-0.000122
10.5833	-0.000308
10.6	-0.000414
10.6167	-0.000461
10.6333	-0.000417
10.65	-0.000423
10.6667	-0.000569
10.6833	-0.000725
10.7	-0.000871
10.7167	-0.000897
10.7333	-0.000913
10.75	-0.000488
10.7667	-9.4e-05
10.7833	0.000101
10.8	0.000396
10.8167	0.000682
10.8333	0.000839
10.85	0.000795
10.8667	0.000822
10.8833	0.001038
10.9	0.001205
10.9167	0.001205
10.9333	0.001604
10.95	0.001824
10.9667	0.001293
10.9833	0.000873
11	0.000223
11.0167	-0.002484
11.0333	-0.011222
11.05	-0.031
11.0667	-0.110628
11.0833	-0.258005
11.1	-0.430402
11.1167	-0.585178
11.1333	-0.681154
11.15	-0.69032
11.1667	-0.640296
11.1833	-0.562261
11.2	-0.474347
11.2167	-0.391672
11.2333	-0.318476
11.25	-0.262291
11.2667	-0.219246
11.2833	-0.186111
11.3	-0.154075
11.3167	-0.12763
11.3333	-0.107014
11.35	-0.091619
11.3667	-0.080184
11.3833	-0.070848
11.4	-0.062993
11.4167	-0.055998
11.4333	-0.049964
11.45	-0.045189
11.4667	-0.041404
11.4833	-0.037819
11.5	-0.034325
11.5167	-0.029942
11.5333	-0.025959
11.55	-0.022606
11.5667	-0.019703
11.5833	-0.0173
11.6	-0.015097
11.6167	-0.013117
11.6333	-0.011356
11.65	-0.009845
11.6667	-0.008765
11.6833	-0.007864
11.7	-0.007284
11.7167	-0.006797
11.7333	-0.0064
11.75	-0.006012
11.7667	-0.005345
11.7833	-0.004818
11.8	-0.004492
11.8167	-0.004119
11.8333	-0.003666
11.85	-0.003383
11.8667	-0.00302
11.8833	-0.002636
11.9	-0.002315
11.9167	-0.001917
11.9333	-0.001639
11.95	-0.001561
11.9667	-0.001743
11.9833	-0.001985
12	-0.002219
12.0167	-0.002357
12.0333	-0.002245
12.05	-0.002063
12.0667	-0.001921
12.0833	-0.001849
12.1	-0.001869
12.1167	-0.001964
12.1333	-0.002259
12.15	-0.002624
12.1667	-0.002928
12.1833	-0.003003
12.2	-0.0032
12.2167	-0.003283
12.2333	-0.003206
12.25	-0.003238
12.2667	-0.003341
12.2833	-0.003404
12.3	-0.003098
12.3167	-0.00274
12.3333	-0.002431
12.35	-0.002282
12.3667	-0.002014
12.3833	-0.001955
12.4	-0.001838
12.4167	-0.001559
12.4333	-0.001389
12.45	-0.00131
12.4667	-0.00105
12.4833	-0.00068
12.5	-0.000313
12.5167	-0.000231
12.5333	-0.000219
12.55	-0.000258
12.5667	-0.000486
12.5833	-0.000504
12.6	-0.000294
12.6167	-6.8e-05
12.6333	-2.2e-05
12.65	4.4e-05
12.6667	-2e-05
12.6833	-8.4e-05
12.7	-0.000119
12.7167	6.4e-05
12.7333	0.000137
12.75	2.9e-05
12.7667	-5.8e-05
12.7833	4.5e-05
12.8	0.000138
12.8167	0.00018
12.8333	0.000372
12.85	0.000564
12.8667	0.000746
12.8833	0.000899
12.9	0.000981
12.9167	0.000795
12.9333	0.000499
12.95	0.000383
12.9667	0.000247
12.9833	0.00021
13	0.000405
13.0167	0.000472
13.0333	0.000289
13.05	7.6e-05
13.0667	-8.7e-05
13.0833	-0.000141
13.1	-0.000133
13.1167	-0.000132
13.1333	-0.000121
13.15	-0.00015
13.1667	-0.000409
13.1833	-0.000568
13.2	-0.000516
13.2167	-0.00054
13.2333	-0.000424
13.25	-0.000189
13.2667	0.000137
13.2833	0.000293
13.3	0.000401
13.3167	0.000423
13.3333	0.000495
13.35	0.000648
13.3667	0.00095
13.3833	0.001443
13.4	0.001717
13.4167	0.001826
13.4333	0.002096
13.45	0.002156
13.4667	0.002326
13.4833	0.002136
13.5	0.001927
13.5167	-0.000306
13.5333	-0.00127
13.55	-0.019953
13.5667	-0.085176
13.5833	-0.21326
13.6	-0.374712
13.6167	-0.52277
13.6333	-0.620208
13.65	-0.642166
13.6667	-0.603104
13.6833	-0.535833
13.7	-0.45946
13.7167	-0.382024
13.7333	-0.313778
13.75	-0.254062
13.7667	-0.208697
13.7833	-0.172261
13.8	-0.142965
13.8167	-0.115456
13.8333	-0.095118
13.85	-0.08242
13.8667	-0.071441
13.8833	-0.062213
13.9	-0.055175
13.9167	-0.049425
13.9333	-0.044386
13.95	-0.039877
13.9667	-0.036308
13.9833	-0.033188
14	-0.030029
14.0167	-0.02615
14.0333	-0.022721
14.05	-0.019733
14.0667	-0.017304
14.0833	-0.015285
14.1	-0.013336
14.1167	-0.011609
14.1333	-0.010012
14.15	-0.008635
14.1667	-0.007468
14.1833	-0.006401
14.2	-0.005495
14.2167	-0.004831
14.2333	-0.004397
14.25	-0.003964
14.2667	-0.00339
14.2833	-0.002906
14.3	-0.002523
14.3167	-0.002104
14.3333	-0.001625
14.35	-0.001036
14.3667	-0.000607
14.3833	-0.000268
14.4	0.00014
14.4167	0.000593
14.4333	0.000865
14.45	0.000978
14.4667	0.001061
14.4833	0.001084
14.5	0.001146
14.5167	0.001111
14.5333	0.001046
14.55	0.000781
14.5667	0.000656
14.5833	0.000681
14.6	0.000556
14.6167	0.000422
14.6333	0.000448
14.65	0.000354
14.6667	0.00029
14.6833	9.6e-05
14.7	-5.9e-05
14.7167	-0.000133
14.7333	-0.000308
14.75	-0.000522
14.7667	-0.000817
14.7833	-0.001011
14.8	-0.001206
14.8167	-0.001372
14.8333	-0.001368
14.85	-0.001394
14.8667	-0.00148
14.8833	-0.001386
14.9	-0.001273
14.9167	-0.00127
14.9333	-0.001217
14.95	-0.001315
14.9667	-0.001432
14.9833	-0.001419
15	-0.001367
15.0167	-0.001313
15.0333	-0.001159
15.05	-0.001015
15.0667	-0.000971
15.0833	-0.000987
15.1	-0.001023
15.1167	-0.000894
15.1333	-0.000725
15.15	-0.000665
15.1667	-0.000666
15.1833	-0.000537
15.2	-0.000268
15.2167	-0.000278
15.2333	-0.000147
15.25	4.3e-05
15.2667	0.000243
15.2833	0.000573
15.3	0.000953
15.3167	0.00117
15.3333	0.001247
15.35	0.001384
15.3667	0.0013
15.3833	0.001287
15.4	0.001415
15.4167	0.001403
15.4333	0.001501
15.45	0.00159
15.4667	0.001838
15.4833	0.002027
15.5	0.002066
15.5167	0.001869
15.5333	0.001471
15.55	0.001434
15.5667	0.001397
15.5833	0.00121
15.6	0.000803
15.6167	0.000381
15.6333	0.000138
15.65	0.000146
15.6667	0.000333
15.6833	0.000431
15.7	0.000579
15.7167	0.000471
15.7333	0.000302
15.75	0.000334
15.7667	0.000425
15.7833	0.000287
15.8	-9.1e-05
15.8167	-0.000277
15.8333	-0.000413
15.85	-0.000379
15.8667	-0.000125
15.8833	3.9e-05
15.9	0.000533
15.9167	0.000658
15.9333	-0.000117
15.95	-0.000592
15.9667	-0.000467
15.9833	-0.000762
16	-0.000897
16.0167	-0.000913
16.0333	-0.003179
16.05	-0.014794
16.0667	-0.0657
16.0833	-0.171015
16.1	-0.314191
16.1167	-0.449559
16.1333	-0.550996
16.15	-0.587104
16.1667	-0.563772
16.1833	-0.513389
16.2	-0.445487
16.2167	-0.374028
16.2333	-0.313739
16.25	-0.259681
16.2667	-0.213112
16.2833	-0.173793
16.3	-0.141914
16.3167	-0.120961
16.3333	-0.103667
16.35	-0.087703
16.3667	-0.07453
16.3833	-0.064726
16.4	-0.057442
16.4167	-0.052095
16.4333	-0.047558
16.45	-0.043061
16.4667	-0.039214
16.4833	-0.035817
16.5	-0.0313
16.5167	-0.02683
16.5333	-0.022991
16.55	-0.019922
16.5667	-0.017453
16.5833	-0.015354
16.6	-0.013425
16.6167	-0.011816
16.6333	-0.010366
16.65	-0.008957
16.6667	-0.007837
16.6833	-0.006688
16.7	-0.005678
16.7167	-0.00487
16.7333	-0.004271
16.75	-0.003873
16.7667	-0.003425
16.7833	-0.002886
16.8	-0.002608
16.8167	-0.002352
16.8333	-0.002136
16.85	-0.00204
16.8667	-0.002014
16.8833	-0.001868
16.9	-0.001673
16.9167	-0.001581
16.9333	-0.001789
16.95	-0.001797
16.9667	-0.001815
16.9833	-0.001723
17	-0.001532
17.0167	-0.001565
17.0333	-0.001509
17.05	-0.001563
17.0667	-0.001656
17.0833	-0.00166
17.1	-0.001434
17.1167	-0.001264
17.1333	-0.001125
17.15	-0.001125
17.1667	-0.001066
17.1833	-0.000976
17.2	-0.000726
17.2167	-0.000433
17.2333	-0.00016
17.25	-0.000167
17.2667	3.7e-05
17.2833	0.00014
17.3	0.000113
17.3167	1e-06
17.3333	-1e-06
17.35	3.7e-05
17.3667	-0.000105
17.3833	-0.000107
17.4	7.2e-05
17.4167	0.000226
17.4333	0
17.45	-0.000345
17.4667	-0.000521
17.4833	-0.000287
17.5	-8.3e-05
17.5167	9.9e-05
17.5333	0.000241
17.55	0.000103
17.5667	-0.000165
17.5833	-0.000203
17.6	-0.000131
17.6167	-7e-05
17.6333	0.000161
17.65	0.000392
17.6667	0.000483
17.6833	0.000714
17.7	0.000895
17.7167	0.001166
17.7333	0.001158
17.75	0.001
17.7667	0.000891
17.7833	0.000933
17.8	0.000794
17.8167	0.000436
17.8333	0.000309
17.85	0.000161
17.8667	-0.000276
17.8833	-0.000454
17.9	-0.000512
17.9167	-0.000519
17.9333	-0.000416
17.95	-0.000504
17.9667	-0.000601
17.9833	-0.000778
18	-0.000916
18.0167	-0.001093
18.0333	-0.00106
18.05	-0.000986
18.0667	-0.000853
18.0833	-0.00073
18.1	-0.000567
18.1167	-0.000423
18.1333	-0.000159
18.15	6.6e-05
18.1667	-3e-05
18.1833	-2.5e-05
18.2	0.000219
18.2167	0.000287
18.2333	0.000364
18.25	0.000422
18.2667	0.00038
18.2833	0.000568
18.3	0.000675
18.3167	0.000738
18.3333	0.0009
18.35	0.001113
18.3667	0.001155
18.3833	0.001058
18.4	0.001081
18.4167	0.001058
18.4333	0.001416
18.45	0.001724
18.4667	0.002162
18.4833	0.00245
18.5	0.002349
18.5167	0.002551
18.5333	-0.001457
18.55	-0.014094
18.5667	-0.059561
18.5833	-0.156648
18.6	-0.287615
18.6167	-0.41086
18.6333	-0.499684
18.65	-0.525147
18.6667	-0.504741
18.6833	-0.459775
18.7	-0.400349
18.7167	-0.335941
18.7333	-0.277453
18.75	-0.228944
18.7667	-0.189356
18.7833	-0.157918
18.8	-0.13262
18.8167	-0.108771
18.8333	-0.091442
18.85	-0.076022
18.8667	-0.064923
18.8833	-0.056624
18.9	-0.049935
18.9167	-0.044516
18.9333	-0.039908
18.95	-0.036229
18.9667	-0.03266
18.9833	-0.029851
19	-0.026803
19.0167	-0.022945
19.0333	-0.019839
19.05	-0.017262
19.0667	-0.015015
19.0833	-0.013018
19.1	-0.011371
19.1167	-0.009896
19.1333	-0.008682
19.15	-0.007758
19.1667	-0.006644
19.1833	-0.00567
19.2	-0.004806
19.2167	-0.004126
19.2333	-0.003596
19.25	-0.003196
19.2667	-0.002946
19.2833	-0.002797
19.3	-0.002607
19.3167	-0.002262
19.3333	-0.001757
19.35	-0.001523
19.3667	-0.001279
19.3833	-0.001165
19.4	-0.001211
19.4167	-0.001072
19.4333	-0.000865
19.45	-0.000837
19.4667	-0.00083
19.4833	-0.000642
19.5	-0.000675
19.5167	-0.000844
19.5333	-0.001025
19.55	-0.001016
19.5667	-0.000856
19.5833	-0.000937
19.6	-0.001158
19.6167	-0.001066
19.6333	-0.000956
19.65	-0.000886
19.6667	-0.000786
19.6833	-0.000745
19.7	-0.000835
19.7167	-0.000733
19.7333	-0.000632
19.75	-0.000741
19.7667	-0.00077
19.7833	-0.00071
19.8	-0.000699
19.8167	-0.000745
19.8333	-0.000812
19.85	-0.00084
19.8667	-0.000758
19.8833	-0.000695
19.9	-0.000643
19.9167	-0.000416
19.9333	1e-06
19.95	7e-06
19.9667	-0.000117
19.9833	-0.000211
20	-0.000295
20.0167	-0.000282
20.0333	-0.000159
20.05	-0.000197
20.0667	-0.000164
20.0833	-0.000152
20.1	-0.000209
20.1167	-0.000337
20.1333	-0.000195
20.15	7.7e-05
20.1667	0.000349
20.1833	0.000571
20.2	0.000714
20.2167	0.000838
20.2333	0.000832
20.25	0.000837
20.2667	0.000602
20.2833	0.000507
20.3	0.000551
20.3167	0.00059
20.3333	0.00055
20.35	0.0004
20.3667	0.00031
20.3833	0.00021
20.4	0.000169
20.4167	0.000194
20.4333	0.000191
20.45	0.000117
20.4667	1.4e-05
20.4833	-2.9e-05
20.5	-5.3e-05
20.5167	-0.00012
20.5333	-0.000236
20.55	-0.000441
20.5667	-0.000616
20.5833	-0.000692
20.6	-0.000647
20.6167	-0.000385
20.6333	-0.000171
20.65	-6.7e-05
20.6667	-5.3e-05
20.6833	-8e-06
20.7	7.6e-05
20.7167	0.000308
20.7333	0.000484
20.75	0.00063
20.7667	0.000696
20.7833	0.000992
20.8	0.001407
20.8167	0.001393
20.8333	0.001262
20.85	0.00109
20.8667	0.000969
20.8833	0.001168
20.9	0.001187
20.9167	0.000976
20.9333	0.001178
20.95	0.001551
20.9667	0.001623
20.9833	0.001795
21	-3e-06
21.0167	-0.001862
21.0333	-0.004828
21.05	-0.014273
21.0667	-0.054859
21.0833	-0.141585
21.1	-0.25759
21.1167	-0.368419
21.1333	-0.446795
21.15	-0.473791
21.1667	-0.460727
21.1833	-0.416482
21.2	-0.362808
21.2167	-0.308618
21.2333	-0.255126
21.25	-0.208704
21.2667	-0.174322
21.2833	-0.14526
21.3	-0.116688
21.3167	-0.097892
21.3333	-0.082094
21.35	-0.071826
21.3667	-0.062448
21.3833	-0.05426
21.4	-0.048422
21.4167	-0.043672
21.4333	-0.03979
21.45	-0.036538
21.4667	-0.033366
21.4833	-0.030174
21.5	-0.026053
21.5167	-0.02261
21.5333	-0.019446
21.55	-0.016653
21.5667	-0.014429
21.5833	-0.012556
21.6	-0.011082
21.6167	-0.010039
21.6333	-0.009056
21.65	-0.008052
21.6667	-0.007259
21.6833	-0.006476
21.7	-0.005682
21.7167	-0.004861
21.7333	-0.00415
21.75	-0.003489
21.7667	-0.003038
21.7833	-0.002637
21.8	-0.002266
21.8167	-0.001988
21.8333	-0.001871
21.85	-0.001665
21.8667	-0.001518
21.8833	-0.001402
21.9	-0.001485
21.9167	-0.001423
21.9333	-0.001292
21.95	-0.001132
21.9667	-0.001002
21.9833	-0.000952
22	-0.000752
22.0167	-0.000607
22.0333	-0.000475
22.05	-0.000653
22.0667	-0.000592
22.0833	-0.00057
22.1	-0.000758
22.1167	-0.000933
22.1333	-0.001051
22.15	-0.00092
22.1667	-0.000838
22.1833	-0.000967
22.2	-0.000985
22.2167	-0.00088
22.2333	-0.00062
22.25	-0.000509
22.2667	-0.000529
22.2833	-0.000678
22.3	-0.000757
22.3167	-0.000833
22.3333	-0.000943
22.35	-0.000963
22.3667	-0.000973
22.3833	-0.000903
22.4	-0.000833
22.4167	-0.000708
22.4333	-0.000447
22.45	-0.000215
22.4667	6e-06
22.4833	-0.000103
22.5	-0.000222
22.5167	-2.4e-05
22.5333	-3e-05
22.55	-0.000265
22.5667	-0.00041
22.5833	-0.000535
22.6	-0.00056
22.6167	-0.000517
22.6333	-0.000386
22.65	-0.000135
22.6667	1.6e-05
22.6833	0.000138
22.7	0.000219
22.7167	0.00034
22.7333	0.000331
22.75	0.000372
22.7667	0.000333
22.7833	0.000214
22.8	1.5e-05
22.8167	-0.000142
22.8333	-6.8e-05
22.85	0.000155
22.8667	0.000389
22.8833	0.000663
22.9	0.000887
22.9167	0.001004
22.9333	0.001063
22.95	0.001143
22.9667	0.001212
22.9833	0.001252
23	0.001291
23.0167	0.001124
23.0333	0.001081
23.05	0.000928
23.0667	0.000814
23.0833	0.000611
23.1	0.000367
23.1167	0.000348
23.1333	0.000382
23.15	0.000586
23.1667	0.00077
23.1833	0.000743
23.2	0.000637
23.2167	0.000415
23.2333	0.000175
23.25	0.000126
23.2667	8.6e-05
23.2833	0.000216
23.3	0.000267
23.3167	0.00021
23.3333	5e-06
23.35	-0.000169
23.3667	-0.000284
23.3833	-0.000209
23.4	-8.3e-05
23.4167	-3.6e-05
23.4333	-0.000497
23.45	-0.001068
23.4667	-0.001109
23.4833	-0.00136
23.5	-0.002512
23.5167	-0.002771
23.5333	0.00111
23.55	-0.006759
23.5667	-0.033408
23.5833	-0.097677
23.6	-0.197085
23.6167	-0.293733
23.6333	-0.371921
23.65	-0.410688
23.6667	-0.410355
23.6833	-0.376973
23.7	-0.33053
23.7167	-0.281617
23.7333	-0.235994
23.75	-0.19372
23.7667	-0.160277
23.7833	-0.129924
23.8	-0.10309
23.8167	-0.088057
23.8333	-0.075584
23.85	-0.06602
23.8667	-0.057887
23.8833	-0.050684
23.9	-0.044921
23.9167	-0.040328
23.9333	-0.036156
23.95	-0.032504
23.9667	-0.029562
23.9833	-0.025549
24	-0.021647
24.0167	-0.018396
24.0333	-0.015656
24.05	-0.013195
24.0667	-0.011055
24.0833	-0.009364
24.1	-0.007974
24.1167	-0.006795
24.1333	-0.005927
24.15	-0.005099
24.1667	-0.004352
24.1833	-0.003684
24.2	-0.003266
24.2167	-0.0029
24.2333	-0.002596
24.25	-0.002362
24.2667	-0.002347
24.2833	-0.002203
24.3	-0.001969
24.3167	-0.001716
24.3333	-0.001406
24.35	-0.001146
24.3667	-0.000986
24.3833	-0.000876
24.4	-0.000756
24.4167	-0.000509
24.4333	-0.000294
24.45	-0.000129
24.4667	-9.4e-05
24.4833	-7.9e-05
24.5	-0.000135
24.5167	-0.000193
24.5333	-0.000114
24.55	5e-06
24.5667	6.4e-05
24.5833	-3.7e-05
24.6	2.2e-05
24.6167	6.8e-05
24.6333	4e-05
24.65	-5.7e-05
24.6667	-0.000245
24.6833	-0.000393
24.7	-0.0005
24.7167	-0.000602
24.7333	-0.000747
24.75	-0.000852
24.7667	-0.000917
24.7833	-0.000862
24.8	-0.000817
24.8167	-0.000975
24.8333	-0.001007
24.85	-0.000939
24.8667	-0.000912
24.8833	-0.000904
24.9	-0.000896
24.9167	-0.000751
24.9333	-0.000779
24.95	-0.001037
24.9667	-0.001095
24.9833	-0.001062
25	-0.00102
25.0167	-0.00093
25.0333	-0.000731
25.05	-0.000561
25.0667	-0.000472
25.0833	-0.000443
25.1	-0.000334
25.1167	-0.000235
25.1333	-5.5e-05
25.15	0.000315
25.1667	0.000555
25.1833	0.000695
25.2	0.000775
25.2167	0.000778
25.2333	0.000643
25.25	0.000548
25.2667	0.000613
25.2833	0.000958
25.3	0.001073
25.3167	0.001152
25.3333	0.001305
25.35	0.001449
25.3667	0.001472
25.3833	0.001506
25.4	0.001629
25.4167	0.001687
25.4333	0.001481
25.45	0.001094
25.4667	0.000668
25.4833	0.000511
25.5	0.000494
25.5167	0.000562
25.5333	0.000545
25.55	0.000399
25.5667	0.000392
25.5833	0.000215
25.6	1.9e-05
25.6167	-8.4e-05
25.6333	-0.000322
25.65	-0.00052
25.6667	-0.000658
25.6833	-0.000666
25.7	-0.000674
25.7167	-0.000649
25.7333	-0.000719
25.75	-0.000929
25.7667	-0.00088
25.7833	-0.00051
25.8	-0.00011
25.8167	-1.7e-05
25.8333	8e-05
25.85	0.000108
25.8667	0.000195
25.8833	0.000443
25.9	0.00091
25.9167	0.00155
25.9333	0.002125
25.95	0.002041
25.9667	0.002146
25.9833	0.003211
26	0.003096
26.0167	0.002813
26.0333	0.002785
26.05	-0.006394
26.0667	-0.036242
26.0833	-0.095381
26.1	-0.180479
26.1167	-0.264936
26.1333	-0.33265
26.15	-0.363004
26.1667	-0.355658
26.1833	-0.330122
26.2	-0.287936
26.2167	-0.241329
26.2333	-0.202201
26.25	-0.170553
26.2667	-0.142405
26.2833	-0.114926
26.3	-0.097218
26.3167	-0.07978
26.3333	-0.068631
26.35	-0.060312
26.3667	-0.053094
26.3833	-0.046545
26.4	-0.041346
26.4167	-0.037368
26.4333	-0.034101
26.45	-0.031384
26.4667	-0.028457
26.4833	-0.02441
26.5	-0.020953
26.5167	-0.018188
26.5333	-0.015784
26.55	-0.013641
26.5667	-0.011778
26.5833	-0.009945
26.6	-0.008471
26.6167	-0.00726
26.6333	-0.006363
26.65	-0.005475
26.6667	-0.004708
26.6833	-0.00402
26.7	-0.003532
26.7167	-0.003108
26.7333	-0.002778
26.75	-0.002538
26.7667	-0.002358
26.7833	-0.002219
26.8	-0.002189
26.8167	-0.002172
26.8333	-0.002342
26.85	-0.002192
26.8667	-0.002052
26.8833	-0.001962
26.9	-0.001853
26.9167	-0.002187
26.9333	-0.002378
26.95	-0.00247
26.9667	-0.002582
26.9833	-0.002724
27	-0.002686
27.0167	-0.002662
27.0333	-0.002448
27.05	-0.002293
27.0667	-0.002038
27.0833	-0.001714
27.1	-0.001369
27.1167	-0.001119
27.1333	-0.000907
27.15	-0.000756
27.1667	-0.000514
27.1833	-0.000293
27.2	-0.000162
27.2167	-4.4e-05
27.2333	-6.3e-05
27.25	0.000257
27.2667	0.000308
27.2833	0.000218
27.3	0.000199
27.3167	0.000236
27.3333	3.8e-05
27.35	-0.00015
27.3667	-0.000368
27.3833	-0.000446
27.4	-0.000534
27.4167	-0.000614
27.4333	-0.000598
27.45	-0.000712
27.4667	-0.000756
27.4833	-0.00064
27.5	-0.000594
27.5167	-0.000518
27.5333	-0.000445
27.55	-0.000402
27.5667	-0.000199
27.5833	-0.000175
27.6	-0.000132
27.6167	-5.8e-05
27.6333	-8.4e-05
27.65	-0.00017
27.6667	-2.5e-05
27.6833	7.9e-05
27.7	9.4e-05
27.7167	0.00027
27.7333	0.00043
27.75	0.000589
27.7667	0.000549
27.7833	0.000639
27.8	0.000799
27.8167	0.000801
27.8333	0.00096
27.85	0.001008
27.8667	0.000957
27.8833	0.000856
27.9	0.000815
27.9167	0.000747
27.9333	0.000757
27.95	0.000858
27.9667	0.001028
27.9833	0.001119
28	0.001199
28.0167	0.001293
28.0333	0.001306
28.05	0.00121
28.0667	0.001113
28.0833	0.000977
28.1	0.00106
28.1167	0.001067
28.1333	0.000903
28.15	0.000799
28.1667	0.000565
28.1833	0.000291
28.2	2.7e-05
28.2167	-2.4e-05
28.2333	-7.6e-05
28.25	-5.9e-05
28.2667	7.8e-05
28.2833	0.000275
28.3	0.000182
28.3167	0.000102
28.3333	-7.2e-05
28.35	-0.000315
28.3667	-0.000299
28.3833	-0.000343
28.4	-0.000596
28.4167	-0.000598
28.4333	-0.000495
28.45	-1.1e-05
28.4667	0.000123
28.4833	-0.000534
28.5	-0.00176
28.5167	-0.002355
28.5333	-0.000726
28.55	-0.006996
28.5667	-0.030177
28.5833	-0.083097
28.6	-0.158008
28.6167	-0.232398
28.6333	-0.290284
28.65	-0.31535
28.6667	-0.307386
28.6833	-0.281783
28.7	-0.249679
28.7167	-0.212104
28.7333	-0.178478
28.75	-0.146761
28.7667	-0.123954
28.7833	-0.099987
28.8	-0.082401
28.8167	-0.068464
28.8333	-0.059005
28.85	-0.051407
28.8667	-0.045379
28.8833	-0.040301
28.9	-0.036022
28.9167	-0.032834
28.9333	-0.030266
28.95	-0.027947
28.9667	-0.024459
28.9833	-0.020781
29	-0.017712
29.0167	-0.015084
29.0333	-0.012817
29.05	-0.01089
29.0667	-0.009313
29.0833	-0.008246
29.1	-0.007089
29.1167	-0.006142
29.1333	-0.005298
29.15	-0.004593
29.1667	-0.004009
29.1833	-0.003405
29.2	-0.00274
29.2167	-0.002077
29.2333	-0.001457
29.25	-0.000946
29.2667	-0.000556
29.2833	-0.000326
29.3	-5.6e-05
29.3167	9.4e-05
29.3333	-2e-06
29.35	-0.000197
29.3667	-0.000342
29.3833	-0.000238
29.4	-0.000213
29.4167	-2e-05
29.4333	8.8e-05
29.45	0.000276
29.4667	0.000104
29.4833	-4.9e-05
29.5	-0.000251
29.5167	-0.000425
29.5333	-0.000525
29.55	-0.000806
29.5667	-0.001017
29.5833	-0.000987
29.6	-0.000968
29.6167	-0.00083
29.6333	-0.001001
29.65	-0.001161
29.6667	-0.001111
29.6833	-0.000991
29.7	-0.000772
29.7167	-0.000783
29.7333	-0.000853
29.75	-0.000833
29.7667	-0.000773
29.7833	-0.000793
29.8	-0.000753
29.8167	-0.000595
29.8333	-0.000443
29.85	-0.000402
29.8667	-0.00029
29.8833	-0.000159
29.9	-9.7e-05
29.9167	7.3e-05
29.9333	0.000178
29.95	-2.7e-05
29.9667	-3e-06
29.9833	0.000152
30	0.000217
30.0167	0.000211
30.0333	0.000101
30.05	0.000112
30.0667	0.000212
30.0833	0.000372
30.1	0.000482
30.1167	0.000362
30.1333	0.00043
30.15	0.000417
30.1667	0.000445
30.1833	0.000522
30.2	0.00044
30.2167	0.000287
30.2333	0.000223
30.25	-4.1e-05
30.2667	-0.000215
30.2833	5.1e-05
30.3	0.000237
30.3167	0.000243
30.3333	9.8e-05
30.35	-3.6e-05
30.3667	-0.000161
30.3833	-0.000225
30.4	-0.00031
30.4167	-0.000394
30.4333	-0.000508
30.45	-0.000422
30.4667	-0.000406
30.4833	-0.000351
30.5	-0.000205
30.5167	1.1e-05
30.5333	6.9e-05
30.55	3.6e-05
30.5667	3.4e-05
30.5833	5.1e-05
30.6	-5.1e-05
30.6167	-0.000233
30.6333	-0.000243
30.65	-7.2e-05
30.6667	0.000219
30.6833	0.000479
30.7	0.00063
30.7167	0.000741
30.7333	0.000816
30.75	0.000651
30.7667	0.000607
30.7833	0.000572
30.8	0.000567
30.8167	0.000513
30.8333	0.000403
30.85	0.000294
30.8667	0.000284
30.8833	0.000554
30.9	0.000955
30.9167	0.001136
30.9333	0.000692
30.95	0.000327
30.9667	0.000113
30.9833	0.000339
31	0.000364
31.0167	0.00078
31.0333	-0.00048
31.05	-0.00794
31.0667	-0.02846
31.0833	-0.06775
31.1	-0.133639
31.1167	-0.198339
31.1333	-0.251226
31.15	-0.277992
31.1667	-0.274359
31.1833	-0.252275
31.2	-0.221242
31.2167	-0.190198
31.2333	-0.158722
31.25	-0.127556
31.2667	-0.10559
31.2833	-0.086764
31.3	-0.072218
31.3167	-0.061092
31.3333	-0.052994
31.35	-0.046347
31.3667	-0.040929
31.3833	-0.036472
31.4	-0.032604
31.4167	-0.029667
31.4333	-0.027449
31.45	-0.024091
31.4667	-0.020473
31.4833	-0.017405
31.5	-0.014967
31.5167	-0.013019
31.5333	-0.011531
31.55	-0.010424
31.5667	-0.009366
31.5833	-0.008449
31.6	-0.007831
31.6167	-0.007183
31.6333	-0.006357
31.65	-0.005861
31.6667	-0.005235
31.6833	-0.004699
31.7	-0.004423
31.7167	-0.004127
31.7333	-0.003923
31.75	-0.003669
31.7667	-0.003465
31.7833	-0.003041
31.8	-0.002598
31.8167	-0.002344
31.8333	-0.002123
31.85	-0.001783
31.8667	-0.001473
31.8833	-0.001042
31.9	-0.000842
31.9167	-0.000701
31.9333	-0.000615
31.95	-0.000459
31.9667	-0.000563
31.9833	-0.000607
32	-0.000761
32.0167	-0.000885
32.0333	-0.001084
32.05	-0.001113
32.0667	-0.000852
32.0833	-0.000681
32.1	-0.00058
32.1167	-0.00072
32.1333	-0.000905
32.15	-0.00118
32.1667	-0.001346
32.1833	-0.001591
32.2	-0.001717
32.2167	-0.001702
32.2333	-0.001574
32.25	-0.001527
32.2667	-0.001449
32.2833	-0.001371
32.3	-0.001263
32.3167	-0.000985
32.3333	-0.000813
32.35	-0.000901
32.3667	-0.000859
32.3833	-0.000817
32.4	-0.000925
32.4167	-0.000883
32.4333	-0.000794
32.45	-0.000615
32.4667	-0.000436
32.4833	-0.000277
32.5	-0.000177
32.5167	1.2e-05
32.5333	-7.8e-05
32.55	-7.8e-05
32.5667	5.2e-05
32.5833	0.000202
32.6	0.000462
32.6167	0.000622
32.6333	0.000526
32.65	0.000301
32.6667	5.6e-05
32.6833	4.1e-05
32.7	0.000126
32.7167	4.1e-05
32.7333	4.4e-05
32.75	-3e-06
32.7667	-0.000139
32.7833	-0.000286
32.8	-0.000542
32.8167	-0.000619
32.8333	-0.000363
32.85	-9.7e-05
32.8667	0.000158
32.8833	0.000244
32.9	0.00041
32.9167	0.000776
32.9333	0.001267
32.95	0.001649
32.9667	0.001971
32.9833	0.002032
33	0.002014
33.0167	0.001946
33.0333	0.001796
33.05	0.001836
33.0667	0.001877
33.0833	0.001737
33.1	0.001788
33.1167	0.001708
33.1333	0.001877
33.15	0.001836
33.1667	0.001685
33.1833	0.001414
33.2	0.001403
33.2167	0.001432
33.2333	0.001166
33.25	0.00073
33.2667	5.5e-05
33.2833	-0.00061
33.3	-0.000985
33.3167	-0.00115
33.3333	-0.001114
33.35	-0.001067
33.3667	-0.0009
[truncated: 910 more rows]

## Sheet: Supplemenatry Fig. 2c
ITC data of St-extended J-K-St at 2 mM Mg2+
DP_X	DP_Y	Fit_X	Fit_Y	NDH_X	NDH_Y
0.083333	-0.002935	0.026647	-30.3904	0.160665	-29.3856
0.1	-0.003512	0.160665	-30.0186	0.295983	-29.0473
0.116667	-0.003349	0.295983	-28.7115	0.432601	-25.1519
0.133333	-0.002956	0.432601	-24.5686	0.570518	-13.6015
0.15	-0.002423	0.570518	-14.1308	0.709734	-5.22921
0.166667	-0.00217	0.709734	-5.10187	0.850249	-2.60489
0.183333	-0.002128	0.850249	-2.00941	0.992064	-1.33996
0.2	-0.002092	0.992064	-1.0034	1.13518	-0.890713
0.216667	-0.001906	1.13518	-0.58838	1.27959	-1.00809
0.233333	-0.001721	1.27959	-0.382379	1.4253	-0.545258
0.25	-0.001325	1.4253	-0.266298	1.57232	0.044109
0.266667	-0.00114	1.57232	-0.194725	1.72063	-0.070885
0.283333	-0.001084	1.72063	-0.147542	1.87024	0.085478
0.3	-0.001291	1.87024	-0.114784	2.02115	-0.007006
0.316667	-0.001057	2.02115	-0.091076	2.17336	0.324576
0.333333	-0.000633	2.17336	-0.073319	2.32687	0.248842
0.35	-0.00074	2.32687	-0.059626	2.48167	0.213501
0.366667	-0.000856	2.48167	-0.048797	2.63778	0.414701
0.383333	-0.000992	2.63778	-0.04004
0.4	-0.000944
0.416667	-0.000835
0.433333	-0.000756
0.45	-0.000697
0.466667	-0.000538
0.483333	-0.000709
0.5	-0.000797
0.516667	-0.000855
0.533333	-0.000822
0.55	-0.00077
0.566667	-0.000658
0.583333	-0.000305
0.6	0.000159
0.616667	0.000335
0.633333	0.00059
0.65	0.000875
0.666667	0.001191
0.683333	0.001646
0.7	0.002032
0.716667	0.00238
0.733333	0.002787
0.75	0.003115
0.766667	0.003322
0.783333	0.00362
0.8	0.003615
0.816667	0.003582
0.833333	0.003599
0.85	0.003966
0.866667	0.004673
0.883333	0.005001
0.9	0.005357
0.916667	0.005516
0.933333	0.005345
0.95	0.004795
0.966667	0.004764
0.983333	0.003183
1	0.002898
1.01667	0.006756
1.03333	0.008213
1.05	-0.004009
1.06667	-0.043781
1.08333	-0.086854
1.1	-0.106117
1.11667	-0.107538
1.13333	-0.092638
1.15	-0.068319
1.16667	-0.04588
1.18333	-0.0303
1.2	-0.016459
1.21667	-0.012655
1.23333	-0.007012
1.25	-0.002698
1.26667	-0.000454
1.28333	0.000539
1.3	0.001358
1.31667	0.002849
1.33333	0.00398
1.35	0.00466
1.36667	0.005951
1.38333	0.006722
1.4	0.005981
1.41667	0.005921
1.43333	0.005972
1.45	0.006423
1.46667	0.006453
1.48333	0.005254
1.5	0.004696
1.51667	0.004569
1.53333	0.004262
1.55	0.003885
1.56667	0.003378
1.58333	0.002991
1.6	0.002249
1.61667	0.001598
1.63333	0.001096
1.65	0.000935
1.66667	0.001043
1.68333	0.000971
1.7	0.000488
1.71667	-0.000165
1.73333	-0.000549
1.75	-0.000962
1.76667	-0.001346
1.78333	-0.00151
1.8	-0.001881
1.81667	-0.002064
1.83333	-0.002507
1.85	-0.0028
1.86667	-0.002832
1.88333	-0.002945
1.9	-0.003013
1.91667	-0.002962
1.93333	-0.002931
1.95	-0.00276
1.96667	-0.00273
1.98333	-0.003019
2	-0.003289
2.01667	-0.003442
2.03333	-0.003635
2.05	-0.003558
2.06667	-0.003761
2.08333	-0.004024
2.1	-0.003955
2.11667	-0.003689
2.13333	-0.003743
2.15	-0.004007
2.16667	-0.004001
2.18333	-0.003695
2.2	-0.003332
2.21667	-0.002974
2.23333	-0.002937
2.25	-0.002969
2.26667	-0.002841
2.28333	-0.002854
2.3	-0.003125
2.31667	-0.003223
2.33333	-0.003411
2.35	-0.003649
2.36667	-0.003886
2.38333	-0.004064
2.4	-0.004115
2.41667	-0.004063
2.43333	-0.003821
2.45	-0.003539
2.46667	-0.003257
2.48333	-0.003105
2.5	-0.003246
2.51667	-0.003425
2.53333	-0.003494
2.55	-0.003262
2.56667	-0.002911
2.58333	-0.002579
2.6	-0.002427
2.61667	-0.002071
2.63333	-0.001476
2.65	-0.000911
2.66667	-0.001085
2.68333	-0.00074
2.7	-0.000536
2.71667	-0.000939
2.73333	-0.000962
2.75	-0.001475
2.76667	-0.002008
2.78333	-0.002701
2.8	-0.003377
2.81667	-0.002849
2.83333	-0.00194
2.85	-0.001141
2.86667	-0.000483
2.88333	0.000646
2.9	0.00144
2.91667	0.002422
2.93333	0.003404
2.95	0.003906
2.96667	0.003968
2.98333	0.00397
3	0.003637
3.01667	0.003473
3.03333	0.003499
3.05	0.003095
3.06667	0.002371
3.08333	0.001787
3.1	0.000984
3.11667	0.000191
3.13333	-0.000403
3.15	-0.001206
3.16667	-0.001439
3.18333	-0.001562
3.2	-0.000461
3.21667	0.000912
3.23333	0.002134
3.25	0.002307
3.26667	0.002329
3.28333	0.002031
3.3	0.002491
3.31667	0.002554
3.33333	0.001646
3.35	0.000158
3.36667	-0.00014
3.38333	0.000432
3.4	0.001224
3.41667	0.002208
3.43333	0.003361
3.45	0.004625
3.46667	0.005779
3.48333	0.005993
3.5	0.007412
3.51667	0.008493
3.53333	0.001585
3.55	-0.042754
3.56667	-0.165892
3.58333	-0.357961
3.6	-0.56957
3.61667	-0.75556
3.63333	-0.86444
3.65	-0.87816
3.66667	-0.81048
3.68333	-0.70103
3.7	-0.577694
3.71667	-0.462741
3.73333	-0.371249
3.75	-0.299246
3.76667	-0.245073
3.78333	-0.205361
3.8	-0.174445
3.81667	-0.15576
3.83333	-0.136015
3.85	-0.120709
3.86667	-0.107874
3.88333	-0.095839
3.9	-0.08463
3.91667	-0.081709
3.93333	-0.075899
3.95	-0.070319
3.96667	-0.064319
3.98333	-0.059159
4	-0.055925
4.01667	-0.052838
4.03333	-0.04965
4.05	-0.047143
4.06667	-0.045195
4.08333	-0.043338
4.1	-0.041235
4.11667	-0.039195
4.13333	-0.036885
4.15	-0.034915
4.16667	-0.033215
4.18333	-0.031655
4.2	-0.030008
4.21667	-0.028416
4.23333	-0.026973
4.25	-0.02529
4.26667	-0.023828
4.28333	-0.022725
4.3	-0.021886
4.31667	-0.020921
4.33333	-0.020146
4.35	-0.019671
4.36667	-0.019226
4.38333	-0.018531
4.4	-0.01736
4.41667	-0.016082
4.43333	-0.015245
4.45	-0.014867
4.46667	-0.01467
4.48333	-0.013592
4.5	-0.01294
4.51667	-0.011052
4.53333	-0.011085
4.55	-0.011927
4.56667	-0.01173
4.58333	-0.011092
4.6	-0.010639
4.61667	-0.010299
4.63333	-0.009289
4.65	-0.008839
4.66667	-0.008469
4.68333	-0.008169
4.7	-0.008472
4.71667	-0.008585
4.73333	-0.008307
4.75	-0.00786
4.76667	-0.007412
4.78333	-0.007045
4.8	-0.006747
4.81667	-0.00641
4.83333	-0.006252
4.85	-0.005995
4.86667	-0.005717
4.88333	-0.005559
4.9	-0.005086
4.91667	-0.004799
4.93333	-0.004471
4.95	-0.003984
4.96667	-0.003326
4.98333	-0.002508
5	-0.001729
5.01667	-0.001164
5.03333	-0.001029
5.05	-0.001053
5.06667	-0.000898
5.08333	-0.000793
5.1	-0.000972
5.11667	-0.000989
5.13333	-0.000807
5.15	-0.000204
5.16667	0.000828
5.18333	0.001691
5.2	0.001781
5.21667	0.001904
5.23333	0.002086
5.25	0.001789
5.26667	0.001421
5.28333	0.000764
5.3	0.000704
5.31667	0.001187
5.33333	0.00224
5.35	0.003042
5.36667	0.003435
5.38333	0.002957
5.4	0.00184
5.41667	0.00131
5.43333	0.00029
5.45	-0.00058
5.46667	-0.0011
5.48333	-0.00201
5.5	-0.002402
5.51667	-0.00311
5.53333	-0.003167
5.55	-0.002895
5.56667	-0.002002
5.58333	-0.001249
5.6	-0.000857
5.61667	-0.000524
5.63333	-0.001342
5.65	-0.001799
5.66667	-0.001147
5.68333	-4.4e-05
5.7	0.000449
5.71667	0.000634
5.73333	0.000899
5.75	0.000904
5.76667	0.001029
5.78333	0.001344
5.8	0.001423
5.81667	0.000698
5.83333	-0.000436
5.85	-0.000651
5.86667	-0.000965
5.88333	-0.00106
5.9	-0.000686
5.91667	-0.000392
5.93333	-0.000638
5.95	-0.001033
5.96667	-0.001349
5.98333	0.000395
6	0.004
6.01667	0.001678
6.03333	-0.004823
6.05	-0.044385
6.06667	-0.161866
6.08333	-0.343008
6.1	-0.530619
6.11667	-0.680926
6.13333	-0.776583
6.15	-0.80545
6.16667	-0.771436
6.18333	-0.693973
6.2	-0.59824
6.21667	-0.502402
6.23333	-0.412644
6.25	-0.337306
6.26667	-0.277888
6.28333	-0.23586
6.3	-0.198872
6.31667	-0.169299
6.33333	-0.148396
6.35	-0.132653
6.36667	-0.11664
6.38333	-0.102857
6.4	-0.092153
6.41667	-0.083974
6.43333	-0.076166
6.45	-0.068407
6.46667	-0.058439
6.48333	-0.056121
6.5	-0.054361
6.51667	-0.051137
6.53333	-0.047623
6.55	-0.044939
6.56667	-0.041814
6.58333	-0.03844
6.6	-0.035215
6.61667	-0.032724
6.63333	-0.029944
6.65	-0.027864
6.66667	-0.026804
6.68333	-0.026104
6.7	-0.025342
6.71667	-0.023936
6.73333	-0.022269
6.75	-0.021163
6.76667	-0.020267
6.78333	-0.0194
6.8	-0.018722
6.81667	-0.018179
6.83333	-0.017556
6.85	-0.017343
6.86667	-0.01686
6.88333	-0.016037
6.9	-0.015171
6.91667	-0.014541
6.93333	-0.013652
6.95	-0.012722
6.96667	-0.011922
6.98333	-0.011402
7	-0.010789
7.01667	-0.010422
7.03333	-0.010075
7.05	-0.009818
7.06667	-0.009701
7.08333	-0.009714
7.1	-0.009434
7.11667	-0.00874
7.13333	-0.008185
7.15	-0.00846
7.16667	-0.008596
7.18333	-0.008581
7.2	-0.008644
7.21667	-0.008711
7.23333	-0.008609
7.25	-0.008607
7.26667	-0.008524
7.28333	-0.008612
7.3	-0.008746
7.31667	-0.008796
7.33333	-0.008425
7.35	-0.007845
7.36667	-0.007245
7.38333	-0.006804
7.4	-0.00601
7.41667	-0.005301
7.43333	-0.004923
7.45	-0.004554
7.46667	-0.004215
7.48333	-0.004116
7.5	-0.003984
7.51667	-0.003836
7.53333	-0.003379
7.55	-0.002951
7.56667	-0.002584
7.58333	-0.002116
7.6	-0.001945
7.61667	-0.001748
7.63333	-0.001442
7.65	-0.001505
7.66667	-0.001389
7.68333	-0.001502
7.7	-0.001621
7.71667	-0.002005
7.73333	-0.002029
7.75	-0.001962
7.76667	-0.001866
7.78333	-0.00169
7.8	-0.001497
7.81667	-0.001178
7.83333	-0.000859
7.85	-0.00073
7.86667	-0.000531
7.88333	-0.000572
7.9	-0.000694
7.91667	-0.000457
7.93333	-0.00028
7.95	-0.000214
7.96667	-0.000117
7.98333	7e-05
8	0.000178
8.01667	0.000338
8.03333	0.000438
8.05	0.000428
8.06667	0.000288
8.08333	0.000298
8.1	0.000392
8.11667	0.00031
8.13333	0.000409
8.15	0.000368
8.16667	0.000426
8.18333	0.000295
8.2	0.000211
8.21667	0.000373
8.23333	0.000616
8.25	0.000868
8.26667	0.001081
8.28333	0.001593
8.3	0.001895
8.31667	0.002155
8.33333	0.002736
8.35	0.003017
8.36667	0.002927
8.38333	0.002538
8.4	0.002369
8.41667	0.00274
8.43333	0.00314
8.45	0.002411
8.46667	0.001292
8.48333	9.3e-05
8.5	-0.000567
8.51667	-6.7e-05
8.53333	-0.005006
8.55	-0.023396
8.56667	-0.087486
8.58333	-0.210176
8.6	-0.350918
8.61667	-0.478131
8.63333	-0.561954
8.65	-0.607776
8.66667	-0.613889
8.68333	-0.583352
8.7	-0.535188
8.71667	-0.473826
8.73333	-0.409814
8.75	-0.348182
8.76667	-0.29244
8.78333	-0.248607
8.8	-0.208959
8.81667	-0.176645
8.83333	-0.15331
8.85	-0.138075
8.86667	-0.12136
8.88333	-0.104705
8.9	-0.096815
8.91667	-0.08839
8.93333	-0.078244
8.95	-0.073089
8.96667	-0.068703
8.98333	-0.064507
9	-0.060378
9.01667	-0.055994
9.03333	-0.05161
9.05	-0.047476
9.06667	-0.043322
9.08333	-0.040138
9.1	-0.037781
9.11667	-0.03537
9.13333	-0.03387
9.15	-0.032619
9.16667	-0.030919
9.18333	-0.028948
9.2	-0.027206
9.21667	-0.026311
9.23333	-0.024977
9.25	-0.023952
9.26667	-0.023167
9.28333	-0.022363
9.3	-0.021427
9.31667	-0.02038
9.33333	-0.019653
9.35	-0.019087
9.36667	-0.01826
9.38333	-0.017403
9.4	-0.016446
9.41667	-0.015419
9.43333	-0.015132
9.45	-0.014886
9.46667	-0.014609
9.48333	-0.014242
9.5	-0.013936
9.51667	-0.013591
9.53333	-0.013387
9.55	-0.013222
9.56667	-0.012968
9.58333	-0.012653
9.6	-0.01234
9.61667	-0.01217
9.63333	-0.011779
9.65	-0.011619
9.66667	-0.011449
9.68333	-0.010888
9.7	-0.010701
9.71667	-0.010507
9.73333	-0.010043
9.75	-0.009169
9.76667	-0.008575
9.78333	-0.007891
9.8	-0.00732
9.81667	-0.006865
9.83333	-0.00617
9.85	-0.005774
9.86667	-0.005279
9.88333	-0.005264
9.9	-0.004963
9.91667	-0.004628
9.93333	-0.004303
9.95	-0.004049
9.96667	-0.003934
9.98333	-0.003779
10	-0.00383
10.0167	-0.003718
10.0333	-0.003456
10.05	-0.002994
10.0667	-0.002912
10.0833	-0.002951
10.1	-0.002854
10.1167	-0.002967
10.1333	-0.002911
10.15	-0.002774
10.1667	-0.002577
10.1833	-0.00224
10.2	-0.002259
10.2167	-0.002507
10.2333	-0.002746
10.25	-0.002624
10.2667	-0.002523
10.2833	-0.002421
10.3	-0.002224
10.3167	-0.002066
10.3333	-0.001817
10.35	-0.001658
10.3667	-0.001869
10.3833	-0.002081
10.4	-0.002124
10.4167	-0.001992
10.4333	-0.001841
10.45	-0.001599
10.4667	-0.001237
10.4833	-0.000865
10.5	-0.000473
10.5167	-0.00011
10.5333	0.000383
10.55	0.000926
10.5667	0.00119
10.5833	0.001213
10.6	0.001239
10.6167	0.001393
10.6333	0.001536
10.65	0.001839
10.6667	0.002133
10.6833	0.002336
10.7	0.002635
10.7167	0.002766
10.7333	0.002837
10.75	0.002598
10.7667	0.002559
10.7833	0.002489
10.8	0.002488
10.8167	0.00245
10.8333	0.002333
10.85	0.002165
10.8667	0.002258
10.8833	0.002391
10.9	0.002461
10.9167	0.002336
10.9333	0.001781
10.95	0.001866
10.9667	0.002671
10.9833	0.003396
11	0.003048
11.0167	0.003254
11.0333	-0.0007
11.05	-0.022944
11.0667	-0.072058
11.0833	-0.146362
11.1	-0.22902
11.1167	-0.296956
11.1333	-0.342802
11.15	-0.358127
11.1667	-0.346883
11.1833	-0.320189
11.2	-0.2838
11.2167	-0.24493
11.2333	-0.21216
11.25	-0.183671
11.2667	-0.156541
11.2833	-0.132751
11.3	-0.110297
11.3167	-0.093014
11.3333	-0.083102
11.35	-0.072549
11.3667	-0.064576
11.3833	-0.060113
11.4	-0.057127
11.4167	-0.053744
11.4333	-0.050881
11.45	-0.047747
11.4667	-0.044614
11.4833	-0.041441
11.5	-0.038495
11.5167	-0.035404
11.5333	-0.033023
11.55	-0.031522
11.5667	-0.029731
11.5833	-0.02827
11.6	-0.026997
11.6167	-0.025191
11.6333	-0.023374
11.65	-0.021738
11.6667	-0.020641
11.6833	-0.019525
11.7	-0.018468
11.7167	-0.017619
11.7333	-0.01684
11.75	-0.016241
11.7667	-0.015472
11.7833	-0.014563
11.8	-0.013834
11.8167	-0.013095
11.8333	-0.012805
11.85	-0.012516
11.8667	-0.011987
11.8833	-0.011648
11.9	-0.01147
11.9167	-0.011353
11.9333	-0.011357
11.95	-0.01139
11.9667	-0.011073
11.9833	-0.010697
12	-0.010622
12.0167	-0.01049
12.0333	-0.010319
12.05	-0.010227
12.0667	-0.010266
12.0833	-0.009924
12.1	-0.009765
12.1167	-0.009311
12.1333	-0.008847
12.15	-0.008573
12.1667	-0.00855
12.1833	-0.008566
12.2	-0.008295
12.2167	-0.007821
12.2333	-0.007248
12.25	-0.006614
12.2667	-0.006181
12.2833	-0.005747
12.3	-0.005437
12.3167	-0.005466
12.3333	-0.005076
12.35	-0.004575
12.3667	-0.004144
12.3833	-0.003674
12.4	-0.003337
12.4167	-0.003262
12.4333	-0.003207
12.45	-0.002681
12.4667	-0.002456
12.4833	-0.002161
12.5	-0.001659
12.5167	-0.00151
12.5333	-0.001582
12.55	-0.001493
12.5667	-0.001074
12.5833	-0.000855
12.6	-0.000889
12.6167	-0.000985
12.6333	-0.001191
12.65	-0.001286
12.6667	-0.000972
12.6833	-0.001038
12.7	-0.000646
12.7167	-0.000654
12.7333	-0.000711
12.75	-0.000558
12.7667	-0.000576
12.7833	-0.000633
12.8	-0.000892
12.8167	-0.000997
12.8333	-0.001001
12.85	-0.000736
12.8667	-0.00037
12.8833	-0.000455
12.9	-0.00063
12.9167	-0.000476
12.9333	-0.000353
12.95	-0.000469
12.9667	-0.000486
12.9833	-0.000632
13	-0.000948
13.0167	-0.00111
13.0333	-0.001142
13.05	-0.001164
13.0667	-0.001107
13.0833	-0.000779
13.1	-0.000349
13.1167	-2e-05
13.1333	0.00064
13.15	0.001129
13.1667	0.001328
13.1833	0.001857
13.2	0.00213
13.2167	0.002208
13.2333	0.002436
13.25	0.002694
13.2667	0.002812
13.2833	0.0027
13.3	0.002753
13.3167	0.002824
13.3333	0.003006
13.35	0.002938
13.3667	0.003189
13.3833	0.003291
13.4	0.003077
13.4167	0.002354
13.4333	0.001491
13.45	0.000697
13.4667	0.000234
13.4833	0.000461
13.5	-0.000529
13.5167	0.001741
13.5333	0.000541
13.55	-0.01432
13.5667	-0.03885
13.5833	-0.08809
13.6	-0.135897
13.6167	-0.177356
13.6333	-0.201926
13.65	-0.199545
13.6667	-0.183185
13.6833	-0.154394
13.7	-0.123401
13.7167	-0.101612
13.7333	-0.083533
13.75	-0.067514
13.7667	-0.056386
13.7833	-0.042687
13.8	-0.038176
13.8167	-0.034411
13.8333	-0.031346
13.85	-0.029692
13.8667	-0.027907
13.8833	-0.025942
13.9	-0.024326
13.9167	-0.022418
13.9333	-0.021069
13.95	-0.020441
13.9667	-0.019753
13.9833	-0.018925
14	-0.018245
14.0167	-0.017316
14.0333	-0.016537
14.05	-0.015588
14.0667	-0.014409
14.0833	-0.01329
14.1	-0.01231
14.1167	-0.011532
14.1333	-0.010944
14.15	-0.010456
14.1667	-0.009939
14.1833	-0.009101
14.2	-0.008783
14.2167	-0.008939
14.2333	-0.008735
14.25	-0.008081
14.2667	-0.007627
14.2833	-0.007313
14.3	-0.006849
14.3167	-0.006571
14.3333	-0.006094
14.35	-0.006096
14.3667	-0.006038
14.3833	-0.005991
14.4	-0.005943
14.4167	-0.005964
14.4333	-0.006015
14.45	-0.006266
14.4667	-0.006587
14.4833	-0.006808
14.5	-0.00688
14.5167	-0.006792
14.5333	-0.006314
14.55	-0.005976
14.5667	-0.006048
14.5833	-0.00619
14.6	-0.006193
14.6167	-0.005999
14.6333	-0.005604
14.65	-0.00551
14.6667	-0.005646
14.6833	-0.005422
14.7	-0.004918
14.7167	-0.00408
14.7333	-0.003241
14.75	-0.003323
14.7667	-0.003615
14.7833	-0.003296
14.8	-0.002299
14.8167	-0.001639
14.8333	-0.001739
14.85	-0.001619
14.8667	-0.001389
14.8833	-0.001229
14.9	-0.00181
14.9167	-0.001351
14.9333	-0.000622
14.95	-0.000693
14.9667	-0.001063
14.9833	-0.001134
15	-0.001366
15.0167	-0.001918
15.0333	-0.001701
15.05	-0.001063
15.0667	-0.000766
15.0833	-0.000358
15.1	-0.000172
15.1167	-0.000416
15.1333	-0.00057
15.15	-0.000644
15.1667	-0.000868
15.1833	-0.001342
15.2	-0.001136
15.2167	-0.00094
15.2333	-0.000884
15.25	-0.000928
15.2667	-0.000952
15.2833	-0.000806
15.3	-0.001011
15.3167	-0.001052
15.3333	-0.000923
15.35	-0.000924
15.3667	-0.001226
15.3833	-0.001397
15.4	-0.001588
15.4167	-0.001523
15.4333	-0.001437
15.45	-0.001202
15.4667	-0.000986
15.4833	-0.000981
15.5	-0.000975
15.5167	-0.000857
15.5333	-0.000719
15.55	-0.000671
15.5667	-0.000403
15.5833	-6.5e-05
15.6	0.000263
15.6167	0.000591
15.6333	0.001008
15.65	0.001166
15.6667	0.001543
15.6833	0.001781
15.7	0.002099
15.7167	0.002222
15.7333	0.002426
15.75	0.002499
15.7667	0.002632
15.7833	0.002676
15.8	0.00274
15.8167	0.002983
15.8333	0.003157
15.85	0.00324
15.8667	0.003373
15.8833	0.003366
15.9	0.00318
15.9167	0.002874
15.9333	0.002497
15.95	0.00218
15.9667	0.002473
15.9833	0.002757
16	0.00304
16.0167	0.00376
16.0333	0.0043
16.05	-0.01018
16.0667	-0.03974
16.0833	-0.08123
16.1	-0.1203
16.1167	-0.149817
16.1333	-0.159275
16.15	-0.148232
16.1667	-0.1288
16.1833	-0.103397
16.2	-0.084065
16.2167	-0.064194
16.2333	-0.049163
16.25	-0.039312
16.2667	-0.032661
16.2833	-0.028381
16.3	-0.02494
16.3167	-0.022915
16.3333	-0.02083
16.35	-0.019425
16.3667	-0.01874
16.3833	-0.017616
16.4	-0.015971
16.4167	-0.014776
16.4333	-0.014061
16.45	-0.012776
16.4667	-0.011832
16.4833	-0.010957
16.5	-0.009852
16.5167	-0.008782
16.5333	-0.008541
16.55	-0.008291
16.5667	-0.00786
16.5833	-0.00687
16.6	-0.00635
16.6167	-0.006107
16.6333	-0.006426
16.65	-0.006464
16.6667	-0.006462
16.6833	-0.00625
16.7	-0.006048
16.7167	-0.005728
16.7333	-0.005389
16.75	-0.005
16.7667	-0.004701
16.7833	-0.004672
16.8	-0.004633
16.8167	-0.0044
16.8333	-0.004238
16.85	-0.003895
16.8667	-0.003453
16.8833	-0.003231
16.9	-0.002809
16.9167	-0.002417
16.9333	-0.002166
16.95	-0.002224
16.9667	-0.001913
16.9833	-0.001822
17	-0.001701
17.0167	-0.001564
17.0333	-0.001408
17.05	-0.001232
17.0667	-0.000996
17.0833	-0.00099
17.1	-0.001004
17.1167	-0.000844
17.1333	-0.000746
17.15	-0.000738
17.1667	-0.00077
17.1833	-0.001012
17.2	-0.001173
17.2167	-0.001292
17.2333	-0.001463
17.25	-0.001614
17.2667	-0.001505
17.2833	-0.001346
17.3	-0.001337
17.3167	-0.001345
17.3333	-0.001344
17.35	-0.001294
17.3667	-0.001184
17.3833	-0.001393
17.4	-0.001573
17.4167	-0.001467
17.4333	-0.001424
17.45	-0.00143
17.4667	-0.001656
17.4833	-0.001323
17.5	-0.000929
17.5167	-0.000606
17.5333	-0.000185
17.55	-8.4e-05
17.5667	-0.000173
17.5833	-0.000592
17.6	-0.000781
17.6167	-0.000606
17.6333	-0.000412
17.65	-0.000239
17.6667	-5.5e-05
17.6833	-2e-06
17.7	0.000352
17.7167	0.000445
17.7333	0.000407
17.75	0.000228
17.7667	0.00041
17.7833	0.000562
17.8	0.000444
17.8167	0.00048
17.8333	0.000376
17.85	-3.8e-05
17.8667	-0.000103
17.8833	-3.7e-05
17.9	0.000189
17.9167	0.000364
17.9333	0.000408
17.95	0.000443
17.9667	0.000518
17.9833	0.000562
18	0.000337
18.0167	0.000215
18.0333	0.000274
18.05	0.000372
18.0667	0.000181
18.0833	-0.000101
18.1	-0.000192
18.1167	-0.000187
18.1333	-5e-05
18.15	-3.4e-05
18.1667	0.000263
18.1833	0.000539
18.2	0.000876
18.2167	0.001053
18.2333	0.001232
18.25	0.001651
18.2667	0.00188
18.2833	0.001759
18.3	0.001468
18.3167	0.00128
18.3333	0.001364
18.35	0.001418
18.3667	0.001493
18.3833	0.001977
18.4	0.002251
18.4167	0.002929
18.4333	0.0034
18.45	0.00355
18.4667	0.003231
18.4833	0.002861
18.5	0.005592
18.5167	0.009345
18.5333	0.00736
18.55	0.003085
18.5667	-0.00573
18.5833	-0.025816
18.6	-0.061191
18.6167	-0.100356
18.6333	-0.12782
18.65	-0.141924
18.6667	-0.135778
18.6833	-0.115822
18.7	-0.092226
18.7167	-0.070414
18.7333	-0.05481
18.75	-0.038786
18.7667	-0.026592
18.7833	-0.022138
18.8	-0.018154
18.8167	-0.014927
18.8333	-0.013559
18.85	-0.01265
18.8667	-0.012122
18.8833	-0.011424
18.9	-0.011135
18.9167	-0.010496
18.9333	-0.009907
18.95	-0.009057
18.9667	-0.008268
18.9833	-0.007548
19	-0.006819
19.0167	-0.006521
19.0333	-0.006114
19.05	-0.005667
19.0667	-0.00535
19.0833	-0.004822
19.1	-0.004495
19.1167	-0.004092
19.1333	-0.003421
19.15	-0.002669
19.1667	-0.002337
19.1833	-0.002015
19.2	-0.001764
19.2167	-0.001559
19.2333	-0.001686
19.25	-0.001583
19.2667	-0.00137
19.2833	-0.001497
19.3	-0.001534
19.3167	-0.001621
19.3333	-0.001591
19.35	-0.00129
19.3667	-0.001099
19.3833	-0.000838
19.4	-0.000657
19.4167	-0.000519
19.4333	-0.000534
19.45	-0.000418
19.4667	-0.000493
19.4833	-0.000728
19.5	-0.001043
19.5167	-0.001432
19.5333	-0.001655
19.55	-0.001538
19.5667	-0.001341
19.5833	-0.001044
19.6	-0.000867
19.6167	-0.000896
19.6333	-0.001019
19.65	-0.000932
19.6667	-0.001085
19.6833	-0.001228
19.7	-0.001501
19.7167	-0.00174
19.7333	-0.001463
19.75	-0.001756
19.7667	-0.001879
19.7833	-0.001472
19.8	-0.001284
19.8167	-0.001032
19.8333	-0.000733
19.85	-0.000224
19.8667	-5.5e-05
19.8833	-2.6e-05
19.9	-0.000157
19.9167	-0.00014
19.9333	-1.6e-05
19.95	-0.000192
19.9667	-0.000318
19.9833	-0.000384
20	-0.00044
20.0167	-0.000395
20.0333	-0.000342
20.05	-0.00041
20.0667	-0.000447
20.0833	-0.000115
20.1	-2e-06
20.1167	0.000275
20.1333	0.000361
20.15	6.6e-05
20.1667	0.000131
20.1833	0.000137
20.2	0.000112
20.2167	2.5e-05
20.2333	-3.3e-05
20.25	0.000409
20.2667	0.000941
20.2833	0.001074
20.3	0.001006
20.3167	0.000998
20.3333	0.001011
20.35	0.001053
20.3667	0.001236
20.3833	0.001209
20.4	0.000841
20.4167	0.000356
20.4333	-0.000138
20.45	-0.000383
20.4667	-0.000227
20.4833	-0.000201
20.5	-0.000246
20.5167	-0.000386
20.5333	-0.000356
20.55	-0.000105
20.5667	1.5e-05
20.5833	-0.000124
20.6	-0.000234
20.6167	-0.000208
20.6333	-0.000241
20.65	-0.000183
20.6667	-0.000336
20.6833	-0.000518
20.7	-0.000401
20.7167	-3.6e-05
20.7333	0.000341
20.75	0.000647
20.7667	0.000724
20.7833	0.000981
20.8	0.001038
20.8167	0.001223
20.8333	0.001402
20.85	0.00154
20.8667	0.001588
20.8833	0.001777
20.9	0.002075
20.9167	0.002223
20.9333	0.002333
20.95	0.002124
20.9667	0.002195
20.9833	0.002676
21	0.003347
21.0167	0.004025
21.0333	0.001477
21.05	-0.004601
21.0667	-0.021499
21.0833	-0.047327
21.1	-0.084935
21.1167	-0.115787
21.1333	-0.132276
21.15	-0.127814
21.1667	-0.110113
21.1833	-0.087062
21.2	-0.068471
21.2167	-0.050865
21.2333	-0.037086
21.25	-0.029028
21.2667	-0.02187
21.2833	-0.018731
21.3	-0.016773
21.3167	-0.014331
21.3333	-0.012147
21.35	-0.010833
21.3667	-0.009579
21.3833	-0.008655
21.4	-0.007322
21.4167	-0.006215
21.4333	-0.005168
21.45	-0.004291
21.4667	-0.003484
21.4833	-0.003126
21.5	-0.002139
21.5167	-0.001691
21.5333	-0.001492
21.55	-0.001643
21.5667	-0.001334
21.5833	-0.000926
21.6	-0.000737
21.6167	-0.000598
21.6333	-0.00058
21.65	-0.000421
21.6667	-0.000343
21.6833	-0.000664
21.7	-0.001026
21.7167	-0.001139
21.7333	-0.001313
21.75	-0.001477
21.7667	-0.00142
21.7833	-0.000934
21.8	-0.000508
21.8167	-0.000435
21.8333	-0.000193
21.85	3.9e-05
21.8667	7.1e-05
21.8833	-0.000307
21.9	-0.000235
21.9167	-9.7e-05
21.9333	-0.000181
21.95	-0.000145
21.9667	-0.000369
21.9833	-0.000683
22	-0.000777
22.0167	-0.000886
22.0333	-0.000778
22.05	-0.00051
22.0667	-0.000202
22.0833	-4e-06
22.1	-0.000146
22.1167	-0.000244
22.1333	-4.4e-05
22.15	0.000145
22.1667	0.000164
22.1833	0.000183
22.2	0.000292
22.2167	0.000195
22.2333	-0.000205
22.25	-0.000436
22.2667	-0.000417
22.2833	-0.000287
22.3	-0.000178
22.3167	-0.000285
22.3333	-0.000356
22.35	-0.000218
22.3667	4.1e-05
22.3833	-0.00013
22.4	-0.000171
22.4167	-0.000469
22.4333	-0.000872
22.45	-0.001324
22.4667	-0.001386
22.4833	-0.000949
22.5	-0.000661
22.5167	-0.00106
22.5333	-0.001283
22.55	-0.001267
22.5667	-0.00119
22.5833	-0.001183
22.6	-0.000966
22.6167	-0.000785
22.6333	-0.000678
22.65	-0.00037
22.6667	-0.000143
22.6833	-0.000155
22.7	-0.000378
22.7167	-0.000574
22.7333	-0.000823
22.75	-0.001202
22.7667	-0.001251
22.7833	-0.00111
22.8	-0.000929
22.8167	-0.00053
22.8333	-0.000221
22.85	-0.000213
22.8667	-0.000155
22.8833	-7e-06
22.9	0.000281
22.9167	0.00048
22.9333	0.00035
22.95	0.00018
22.9667	0.000269
22.9833	0.000539
23	0.000709
23.0167	0.000772
23.0333	0.001238
23.05	0.001763
23.0667	0.001919
23.0833	0.002084
23.1	0.00204
23.1167	0.00194
23.1333	0.001805
23.15	0.001629
23.1667	0.001303
23.1833	0.001237
23.2	0.001112
23.2167	0.001011
23.2333	0.000875
23.25	0.000979
23.2667	0.000823
23.2833	0.000826
23.3	0.00063
23.3167	0.000469
23.3333	0.000101
23.35	-0.000247
23.3667	-0.000344
23.3833	-0.000552
23.4	-0.00052
23.4167	-0.000313
23.4333	-0.000144
23.45	-0.000114
23.4667	-0.000735
23.4833	-0.001275
23.5	-0.001076
23.5167	-0.000383
23.5333	-0.006148
23.55	-0.013542
23.5667	-0.029826
23.5833	-0.061671
23.6	-0.090865
23.6167	-0.112077
23.6333	-0.118876
23.65	-0.111516
23.6667	-0.096115
23.6833	-0.075974
23.7	-0.055833
23.7167	-0.04097
23.7333	-0.029056
23.75	-0.024461
23.7667	-0.019806
23.7833	-0.017161
23.8	-0.014916
23.8167	-0.012689
23.8333	-0.010891
23.85	-0.010373
23.8667	-0.009865
23.8833	-0.008967
23.9	-0.008079
23.9167	-0.006759
23.9333	-0.005909
23.95	-0.005198
23.9667	-0.005198
23.9833	-0.004968
24	-0.004687
24.0167	-0.004636
24.0333	-0.004724
24.05	-0.004762
24.0667	-0.004211
24.0833	-0.003769
24.1	-0.003937
24.1167	-0.004125
24.1333	-0.003943
24.15	-0.00374
24.1667	-0.003668
24.1833	-0.003926
24.2	-0.003844
24.2167	-0.003432
24.2333	-0.00303
24.25	-0.002738
24.2667	-0.002246
24.2833	-0.002245
24.3	-0.002153
24.3167	-0.001982
24.3333	-0.002091
24.35	-0.002211
24.3667	-0.002121
24.3833	-0.001751
24.4	-0.00129
24.4167	-0.000921
24.4333	-0.000743
24.45	-0.001005
24.4667	-0.001297
24.4833	-0.001239
24.5	-0.001181
24.5167	-0.001155
24.5333	-0.001141
24.55	-0.001116
24.5667	-0.001151
24.5833	-0.001207
24.6	-0.001172
24.6167	-0.001179
24.6333	-0.001089
24.65	-0.000998
24.6667	-0.000717
24.6833	-0.000527
24.7	-0.000596
24.7167	-0.000217
24.7333	-0.00012
24.75	-3.3e-05
24.7667	1.5e-05
24.7833	0.000292
24.8	0.000709
24.8167	0.000965
24.8333	0.00114
24.85	0.001034
24.8667	0.000919
24.8833	0.000694
24.9	0.000288
24.9167	0.000252
24.9333	0.000255
24.95	2.7e-05
24.9667	-0.000161
24.9833	-0.000548
25	-0.000976
25.0167	-0.001184
25.0333	-0.001654
25.05	-0.001774
25.0667	-0.001494
25.0833	-0.001044
25.1	-0.001104
25.1167	-0.000875
25.1333	-2.6e-05
25.15	0.000402
25.1667	0.000541
25.1833	0.000839
25.2	0.000988
25.2167	0.001316
25.2333	0.001425
25.25	0.000854
25.2667	0.001093
25.2833	0.001572
25.3	0.00216
25.3167	0.00223
25.3333	0.001179
25.35	0.000889
25.3667	0.000998
25.3833	0.000828
25.4	0.000837
25.4167	0.000637
25.4333	0.000346
25.45	-3.6e-05
25.4667	-0.000327
25.4833	-0.000878
25.5	-0.001129
25.5167	-0.000831
25.5333	-0.000664
25.55	-0.000748
25.5667	-0.000762
25.5833	-0.000955
25.6	-0.001229
25.6167	-0.001464
25.6333	-0.001681
25.65	-0.001589
25.6667	-0.001146
25.6833	-0.000894
25.7	-0.000841
25.7167	-0.00074
25.7333	-0.00062
25.75	-0.000511
25.7667	-0.000462
25.7833	-0.000252
25.8	-0.000103
25.8167	6.6e-05
25.8333	0.000153
25.85	0.000231
25.8667	0.000348
25.8833	0.000825
25.9	0.001353
25.9167	0.00187
25.9333	0.001357
25.95	0.000754
25.9667	0.000831
25.9833	0.000919
26	0.001486
26.0167	0.002293
26.0333	0.00174
26.05	-0.008213
26.0667	-0.022056
26.0833	-0.047829
26.1	-0.079062
26.1167	-0.102665
26.1333	-0.115798
26.15	-0.11252
26.1667	-0.093933
26.1833	-0.075366
26.2	-0.055499
26.2167	-0.040342
26.2333	-0.031015
26.25	-0.023758
26.2667	-0.01918
26.2833	-0.015323
26.3	-0.012946
26.3167	-0.011109
26.3333	-0.009692
26.35	-0.008885
26.3667	-0.008207
26.3833	-0.00726
26.4	-0.006763
26.4167	-0.005916
26.4333	-0.004878
26.45	-0.004081
26.4667	-0.003494
26.4833	-0.003057
26.5	-0.002999
26.5167	-0.002682
26.5333	-0.002675
26.55	-0.002628
26.5667	-0.00253
26.5833	-0.002523
26.6	-0.002376
26.6167	-0.002168
26.6333	-0.001941
26.65	-0.001954
26.6667	-0.001966
26.6833	-0.002059
26.7	-0.002032
26.7167	-0.001824
26.7333	-0.001747
26.75	-0.001799
26.7667	-0.001752
26.7833	-0.001275
26.8	-0.000837
26.8167	-0.00047
26.8333	-0.000162
26.85	-0.000125
26.8667	-0.000227
26.8833	-0.0001
26.9	-0.000113
26.9167	-3.5e-05
26.9333	-0.000197
26.95	-0.00033
26.9667	-0.000192
26.9833	-8.5e-05
27	-0.000267
27.0167	-0.0003
27.0333	-0.000182
27.05	-0.000144
27.0667	1.4e-05
27.0833	5.2e-05
27.1	0.0002
27.1167	0.000408
27.1333	0.000487
27.15	0.000465
27.1667	0.000454
27.1833	0.000593
27.2	0.000741
27.2167	0.00061
27.2333	0.00033
27.25	0.000289
27.2667	0.000279
27.2833	0.000368
27.3	0.000618
27.3167	0.000617
27.3333	0.000737
27.35	0.000687
27.3667	0.000477
27.3833	0.000306
27.4	-0.000154
27.4167	-0.000705
27.4333	-0.000956
27.45	-0.000857
27.4667	-0.000988
27.4833	-0.001179
27.5	-0.001331
27.5167	-0.001032
27.5333	-0.000635
27.55	-0.000108
27.5667	-0.000101
27.5833	-0.000384
27.6	-0.000337
27.6167	-0.00018
27.6333	-0.000155
27.65	-0.000349
27.6667	-0.000133
27.6833	7.3e-05
27.7	0.000408
27.7167	0.000774
27.7333	0.000688
27.75	0.000393
27.7667	0.000308
27.7833	0.000383
27.8	0.000367
27.8167	-8e-06
27.8333	-0.000164
27.85	-0.0002
27.8667	-0.000226
27.8833	-0.000112
27.9	-0.000198
27.9167	-0.000394
27.9333	-0.00056
27.95	-0.000797
27.9667	-0.000963
27.9833	-0.00132
28	-0.001566
28.0167	-0.001393
28.0333	-0.001279
28.05	-0.001026
28.0667	-0.000842
28.0833	-0.000589
28.1	-0.000485
28.1167	-0.000481
28.1333	-0.000185
28.15	8.1e-05
28.1667	0.000247
28.1833	0.000513
28.2	0.000678
28.2167	0.000686
28.2333	0.000956
28.25	0.001297
28.2667	0.001578
28.2833	0.001818
28.3	0.002009
28.3167	0.002312
28.3333	0.002259
28.35	0.001606
28.3667	0.001083
28.3833	0.00089
28.4	0.000647
28.4167	0.000226
28.4333	-0.000221
28.45	-0.000589
28.4667	-0.001186
28.4833	-0.002623
28.5	-0.00426
28.5167	-0.003556
28.5333	-0.000778
28.55	-0.00507
28.5667	-0.019523
28.5833	-0.046915
28.6	-0.073468
28.6167	-0.097659
28.6333	-0.109998
28.65	-0.106577
28.6667	-0.089446
28.6833	-0.069014
28.7	-0.053073
28.7167	-0.038771
28.7333	-0.025507
28.75	-0.018454
28.7667	-0.00975
28.7833	-0.007396
28.8	-0.006672
28.8167	-0.006038
28.8333	-0.005042
28.85	-0.004977
28.8667	-0.004331
28.8833	-0.003446
28.9	-0.00264
28.9167	-0.002115
28.9333	-0.001539
28.95	-0.001323
28.9667	-0.001556
28.9833	-0.00158
29	-0.001314
29.0167	-0.000798
29.0333	-0.000293
29.05	0.000183
29.0667	0.000439
29.0833	0.000854
29.1	0.00117
29.1167	0.001256
29.1333	0.00124
29.15	0.001224
29.1667	0.000918
29.1833	0.000893
29.2	0.000957
29.2167	0.000991
29.2333	0.001443
29.25	0.001944
29.2667	0.002196
29.2833	0.002378
29.3	0.00257
29.3167	0.002821
29.3333	0.00291
29.35	0.002788
29.3667	0.002597
29.3833	0.002205
29.4	0.001793
29.4167	0.001501
29.4333	0.001305
29.45	0.001269
29.4667	0.001223
29.4833	0.001387
29.5	0.001461
29.5167	0.001404
29.5333	0.001292
29.55	0.00122
29.5667	0.000909
29.5833	0.000707
29.6	0.000355
29.6167	2.2e-05
29.6333	-0.000278
29.65	-0.000738
29.6667	-0.001228
29.6833	-0.001738
29.7	-0.002087
29.7167	-0.002219
29.7333	-0.002129
29.75	-0.00191
29.7667	-0.00164
29.7833	-0.00143
29.8	-0.001511
29.8167	-0.001523
29.8333	-0.001804
29.85	-0.002135
29.8667	-0.002086
29.8833	-0.001467
29.9	-0.000808
29.9167	-0.0006
29.9333	-0.00066
29.95	-0.000569
29.9667	-0.000419
29.9833	-8.8e-05
30	0.000332
30.0167	0.000892
30.0333	0.001447
30.05	0.001732
30.0667	0.001807
30.0833	0.001782
30.1	0.001587
30.1167	0.001252
30.1333	0.000884
30.15	0.000707
30.1667	0.000479
30.1833	0.000131
30.2	-0.000227
30.2167	-0.000375
30.2333	-0.000325
30.25	-0.000254
30.2667	-0.000544
30.2833	-0.000794
30.3	-0.000783
30.3167	-0.001013
30.3333	-0.001114
30.35	-0.001034
30.3667	-0.001085
30.3833	-0.001165
30.4	-0.000966
30.4167	-0.000676
30.4333	-0.000256
30.45	6.5e-05
30.4667	0.000436
30.4833	0.000337
30.5	0.000488
30.5167	0.000879
30.5333	0.001404
30.55	0.001728
30.5667	0.002333
30.5833	0.002128
30.6	0.001113
30.6167	0.000728
30.6333	0.000999
30.65	0.000879
30.6667	0.00076
30.6833	0.00072
30.7	0.000661
30.7167	-1.8e-05
30.7333	-0.000702
30.75	-0.000636
30.7667	-0.00026
30.7833	-0.000104
30.8	0.000123
30.8167	3.9e-05
30.8333	-9e-06
30.85	9.2e-05
30.8667	0.000284
30.8833	0.000596
30.9	0.000447
30.9167	0.000309
30.9333	0.000506
30.95	0.000363
30.9667	0.000219
30.9833	-0.000644
31	-0.001167
31.0167	-0.00097
31.0333	0.000721
31.05	-0.003208
31.0667	-0.011457
31.0833	-0.026786
31.1	-0.054845
31.1167	-0.080233
31.1333	-0.097068
31.15	-0.101694
31.1667	-0.092369
31.1833	-0.075564
31.2	-0.059689
31.2167	-0.045254
31.2333	-0.032687
31.25	-0.023969
31.2667	-0.019322
31.2833	-0.014514
31.3	-0.011066
31.3167	-0.009219
31.3333	-0.008349
31.35	-0.00763
31.3667	-0.00687
31.3833	-0.00595
31.4	-0.005131
31.4167	-0.004541
31.4333	-0.00351
31.45	-0.002479
31.4667	-0.001849
31.4833	-0.001408
31.5	-0.001227
31.5167	-0.001256
31.5333	-0.001405
31.55	-0.001104
31.5667	-0.001192
31.5833	-0.001171
31.6	-0.00094
31.6167	-0.000649
31.6333	-0.000438
31.65	-0.000197
31.6667	-8.6e-05
31.6833	-0.000125
31.7	-4e-06
31.7167	-0.000143
31.7333	-0.000254
31.75	-0.000424
31.7667	-0.000584
31.7833	-0.000655
31.8	-0.000585
31.8167	-0.000396
31.8333	-0.000278
31.85	-0.00032
31.8667	-0.000182
31.8833	0.000135
31.9	0.000493
31.9167	0.000641
31.9333	0.000576
31.95	0.000381
31.9667	0.000137
31.9833	-8.8e-05
32	-1.3e-05
32.0167	7.2e-05
32.0333	-0.000296
32.05	-0.000344
32.0667	-0.000322
32.0833	-0.00016
32.1	6.2e-05
32.1167	-8.6e-05
32.1333	-0.000329
32.15	-0.000571
32.1667	-0.000573
32.1833	-0.000455
32.2	-0.000467
32.2167	-0.00072
32.2333	-0.001056
32.25	-0.001353
32.2667	-0.001029
32.2833	-0.000766
32.3	-0.000643
32.3167	-0.000629
32.3333	-0.0006
32.35	-0.00059
32.3667	-0.00088
32.3833	-0.001171
32.4	-0.000911
32.4167	-0.000702
32.4333	-0.000674
32.45	-0.000797
32.4667	-0.000779
32.4833	-0.000841
32.5	-0.000434
32.5167	0.000194
32.5333	0.000482
32.55	0.00082
32.5667	0.001128
32.5833	0.001066
32.6	0.001104
32.6167	0.001542
32.6333	0.001544
32.65	0.001735
32.6667	0.001606
32.6833	0.001018
32.7	0.000369
32.7167	0.00024
32.7333	0.000276
32.75	0.000301
32.7667	0.000437
32.7833	0.000552
32.8	0.000558
32.8167	0.000113
32.8333	0.000113
32.85	0.000253
32.8667	0.000422
32.8833	0.000342
32.9	0.000272
32.9167	0.000212
32.9333	7.5e-05
32.95	6.9e-05
32.9667	0.000292
32.9833	0.000526
33	0.0008
33.0167	0.000803
33.0333	0.00081
33.05	0.000577
33.0667	0.000453
33.0833	0.00041
33.1	8.7e-05
33.1167	0.000113
33.1333	2.2e-05
33.15	-0.0003
33.1667	-0.000292
33.1833	-0.000303
33.2	-0.000455
33.2167	-0.000517
33.2333	-0.000498
33.25	-0.00021
33.2667	4.8e-05
33.2833	-7.4e-05
33.3	-0.000275
33.3167	-0.000377
33.3333	-0.00034
33.35	-0.000493
33.3667	-0.000465
[truncated: 910 more rows]

## Sheet: Supplementary Fig. 2d
ITC data of the J domain and eIF4GHEAT1
DP_X	DP_Y	NDH_X	NDH_Y
0.083333	0.000408	0.176732	-3.08585
0.1	-0.000639	0.325582	-2.51483
0.116667	-0.000656	0.475861	-2.67017
0.133333	-0.000583	0.627569	-2.51088
0.15	-0.00027	0.780707	-2.05778
0.166667	-0.000157	0.935274	-2.73305
0.183333	-0.000194	1.09127	-2.31364
0.2	-0.000141	1.2487	-2.16476
0.216667	5.2e-05	1.40755	-2.49725
0.233333	-0.000244	1.56784	-2.47387
0.25	-0.000791	1.72955	-1.90959
0.266667	-0.001218	1.89269	-2.11882
0.283333	-0.001264	2.05726	-1.98494
0.3	-0.001399	2.22326	-2.03553
0.316667	-0.001434	2.39069	-1.97881
0.333333	-0.001259	2.55955	-2.07843
0.35	-0.000944	2.72984	-1.76722
0.366667	-0.00063	2.90156	-1.89576
0.383333	-0.000155
0.4	0.000415
0.416667	0.000904
0.433333	0.001094
0.45	0.000983
0.466667	0.000643
0.483333	0.000262
0.5	0.00017
0.516667	0.000267
0.533333	0.000414
0.55	0.000572
0.566667	0.000499
0.583333	0.000387
0.6	0.000414
0.616667	0.000492
0.633333	0.000619
0.65	0.000687
0.666667	0.000865
0.683333	0.000972
0.7	0.000941
0.716667	0.00088
0.733333	0.000639
0.75	0.000508
0.766667	0.000548
0.783333	0.000527
0.8	0.000416
0.816667	0.000477
0.833333	0.000427
0.85	0.000317
0.866667	3.8e-05
0.883333	0.000198
0.9	0.000417
0.916667	0.000468
0.933333	-4.2e-05
0.95	-0.000862
0.966667	-0.001172
0.983333	-0.000972
1	0.000655
1.01667	0.001674
1.03333	0.000782
1.05	-0.00324
1.06667	-0.007112
1.08333	-0.008614
1.1	-0.008409
1.11667	-0.007534
1.13333	-0.007589
1.15	-0.007264
1.16667	-0.006428
1.18333	-0.006133
1.2	-0.006082
1.21667	-0.006371
1.23333	-0.00597
1.25	-0.004719
1.26667	-0.003438
1.28333	-0.002346
1.3	-0.00159
1.31667	-0.001144
1.33333	-0.000988
1.35	-0.000612
1.36667	-0.000325
1.38333	-0.000199
1.4	-0.000229
1.41667	0.000201
1.43333	0.000732
1.45	0.001082
1.46667	0.001023
1.48333	0.000833
1.5	0.000676
1.51667	0.00054
1.53333	0.000603
1.55	0.000707
1.56667	0.00074
1.58333	0.000684
1.6	0.000559
1.61667	0.000295
1.63333	5e-05
1.65	-0.000114
1.66667	-3.9e-05
1.68333	-5.3e-05
1.7	-0.000186
1.71667	-0.000349
1.73333	-0.000393
1.75	-0.000496
1.76667	-0.000519
1.78333	-0.000372
1.8	-0.000225
1.81667	-6.8e-05
1.83333	-6.1e-05
1.85	-0.000114
1.86667	-0.000147
1.88333	-0.00021
1.9	-0.000264
1.91667	-0.000228
1.93333	-0.000342
1.95	-0.000326
1.96667	-0.000359
1.98333	-0.000243
2	-0.000189
2.01667	-0.000314
2.03333	-0.00037
2.05	-0.000275
2.06667	-7.1e-05
2.08333	0.000144
2.1	0.000286
2.11667	0.000297
2.13333	0.000149
2.15	-7.9e-05
2.16667	-0.000198
2.18333	-0.000296
2.2	-0.000408
2.21667	-0.0006
2.23333	-0.000582
2.25	-0.000544
2.26667	-0.000416
2.28333	-0.000368
2.3	-0.000314
2.31667	-0.000321
2.33333	-0.000407
2.35	-0.000314
2.36667	-0.00021
2.38333	-0.000257
2.4	-0.000317
2.41667	-0.000387
2.43333	-0.000488
2.45	-0.000589
2.46667	-0.000499
2.48333	-0.00033
2.5	-0.000393
2.51667	-0.000356
2.53333	-0.00033
2.55	-0.000244
2.56667	-0.000207
2.58333	-9.1e-05
2.6	1.5e-05
2.61667	0.0001
2.63333	0.000245
2.65	0.000271
2.66667	0.000246
2.68333	0.000201
2.7	0.000327
2.71667	0.000484
2.73333	0.00052
2.75	0.000386
2.76667	0.000362
2.78333	0.000248
2.8	0.000106
2.81667	-1.5e-05
2.83333	6.3e-05
2.85	0.000172
2.86667	0.00029
2.88333	0.000429
2.9	0.00043
2.91667	0.000151
2.93333	6.3e-05
2.95	2.4e-05
2.96667	-0.000144
2.98333	-8.3e-05
3	6.2e-05
3.01667	0.000227
3.03333	0.000252
3.05	0.000247
3.06667	0.000522
3.08333	0.000777
3.1	0.000835
3.11667	0.000754
3.13333	0.000593
3.15	0.000272
3.16667	8.1e-05
3.18333	-1e-06
3.2	8.1e-05
3.21667	0.000122
3.23333	9.4e-05
3.25	0.000125
3.26667	-0.000113
3.28333	1.9e-05
3.3	0.000112
3.31667	0.000125
3.33333	-3.2e-05
3.35	-0.000289
3.36667	-0.000605
3.38333	-0.001182
3.4	-0.001189
3.41667	-0.000415
3.43333	6.8e-05
3.45	-0.000398
3.46667	-0.000364
3.48333	-0.001141
3.5	-0.003247
3.51667	-0.002913
3.53333	-0.00273
3.55	-0.022076
3.56667	-0.042192
3.58333	-0.071808
3.6	-0.093785
3.61667	-0.099121
3.63333	-0.097197
3.65	-0.086483
3.66667	-0.069569
3.68333	-0.054916
3.7	-0.036222
3.71667	-0.028368
3.73333	-0.024874
3.75	-0.0217
3.76667	-0.018986
3.78333	-0.016782
3.8	-0.014888
3.81667	-0.013323
3.83333	-0.012479
3.85	-0.011805
3.86667	-0.010771
3.88333	-0.009617
3.9	-0.008553
3.91667	-0.007458
3.93333	-0.006504
3.95	-0.005689
3.96667	-0.004835
3.98333	-0.004101
4	-0.003386
4.01667	-0.002942
4.03333	-0.002617
4.05	-0.002323
4.06667	-0.002288
4.08333	-0.002133
4.1	-0.001639
4.11667	-0.001094
4.13333	-0.000509
4.15	-5.4e-05
4.16667	0.000251
4.18333	0.000295
4.2	0.00036
4.21667	0.000635
4.23333	0.000761
4.25	0.000856
4.26667	0.000851
4.28333	0.000646
4.3	0.000311
4.31667	3.6e-05
4.33333	-7.8e-05
4.35	0.000167
4.36667	0.000413
4.38333	0.000548
4.4	0.000754
4.41667	0.000639
4.43333	0.000245
4.45	-0.000419
4.46667	-0.000964
4.48333	-0.001208
4.5	-0.001492
4.51667	-0.001416
4.53333	-0.0013
4.55	-0.001324
4.56667	-0.001128
4.58333	-0.001122
4.6	-0.001095
4.61667	-0.000929
4.63333	-0.000702
4.65	-0.000636
4.66667	-0.00067
4.68333	-0.000973
4.7	-0.001166
4.71667	-0.001198
4.73333	-0.00107
4.75	-0.000822
4.76667	-0.000594
4.78333	-0.000176
4.8	0.000215
4.81667	0.000347
4.83333	0.000409
4.85	0.000371
4.86667	0.000523
4.88333	0.000756
4.9	0.000773
4.91667	0.000872
4.93333	0.001062
4.95	0.001381
4.96667	0.00163
4.98333	0.00175
5	0.001885
5.01667	0.002084
5.03333	0.002072
5.05	0.00222
5.06667	0.002228
5.08333	0.002197
5.1	0.001979
5.11667	0.001694
5.13333	0.001329
5.15	0.001184
5.16667	0.001149
5.18333	0.000914
5.2	0.00052
5.21667	0.000116
5.23333	-9.9e-05
5.25	-0.000383
5.26667	-0.000717
5.28333	-0.000931
5.3	-0.00133
5.31667	-0.001471
5.33333	-0.001641
5.35	-0.001782
5.36667	-0.001753
5.38333	-0.001933
5.4	-0.002242
5.41667	-0.002384
5.43333	-0.002236
5.45	-0.001929
5.46667	-0.001631
5.48333	-0.001503
5.5	-0.001454
5.51667	-0.00133
5.53333	-0.001225
5.55	-0.00106
5.56667	-0.000845
5.58333	-0.000791
5.6	-0.000683
5.61667	-0.000529
5.63333	-0.000346
5.65	-0.000342
5.66667	-0.000368
5.68333	-0.000324
5.7	-0.000315
5.71667	-0.000229
5.73333	4.8e-05
5.75	0.000175
5.76667	0.000251
5.78333	0.000208
5.8	0.000282
5.81667	0.000566
5.83333	0.000839
5.85	0.001043
5.86667	0.001186
5.88333	0.00125
5.9	0.001353
5.91667	0.001567
5.93333	0.001901
5.95	0.002034
5.96667	0.001838
5.98333	0.002232
6	0.002206
6.01667	0.001721
6.03333	-0.001294
6.05	-0.014689
6.06667	-0.039534
6.08333	-0.068399
6.1	-0.089334
6.11667	-0.091268
6.13333	-0.086032
6.15	-0.078206
6.16667	-0.06456
6.18333	-0.047634
6.2	-0.034428
6.21667	-0.022421
6.23333	-0.016694
6.25	-0.014118
6.26667	-0.011971
6.28333	-0.010144
6.3	-0.009097
6.31667	-0.00814
6.33333	-0.007432
6.35	-0.006905
6.36667	-0.006178
6.38333	-0.00511
6.4	-0.004123
6.41667	-0.003445
6.43333	-0.002967
6.45	-0.002659
6.46667	-0.002381
6.48333	-0.002173
6.5	-0.001975
6.51667	-0.001837
6.53333	-0.001669
6.55	-0.001421
6.56667	-0.001323
6.58333	-0.001205
6.6	-0.001027
6.61667	-0.000929
6.63333	-0.000771
6.65	-0.000422
6.66667	-0.000144
6.68333	-0.000176
6.7	-0.000238
6.71667	-0.00027
6.73333	-0.000282
6.75	-0.000194
6.76667	-0.000146
6.78333	0.000162
6.8	0.00046
6.81667	0.000418
6.83333	0.000316
6.85	0.000153
6.86667	0.000101
6.88333	0.000139
6.9	0.000236
6.91667	0.000343
6.93333	0.000321
6.95	0.000348
6.96667	0.000315
6.98333	7.2e-05
7	-6.1e-05
7.01667	-0.000105
7.03333	-0.000109
7.05	-0.000262
7.06667	-0.000486
7.08333	-0.0006
7.1	-0.000544
7.11667	-0.000649
7.13333	-0.000804
7.15	-0.000609
7.16667	-0.000335
7.18333	-0.0002
7.2	-0.000145
7.21667	-8.1e-05
7.23333	-0.000217
7.25	-0.000333
7.26667	-0.000299
7.28333	-0.000325
7.3	-0.000431
7.31667	-0.000606
7.33333	-0.000602
7.35	-0.000408
7.36667	-0.000233
7.38333	-1.9e-05
7.4	8.7e-05
7.41667	8.3e-05
7.43333	-0.0001
7.45	-8.3e-05
7.46667	-1.6e-05
7.48333	-0.00012
7.5	-0.00027
7.51667	-0.000269
7.53333	-0.000348
7.55	-0.000476
7.56667	-0.000375
7.58333	-0.000383
7.6	-0.000348
7.61667	0.000111
7.63333	0.00055
7.65	0.000858
7.66667	0.000987
7.68333	0.001006
7.7	0.00103
7.71667	0.001109
7.73333	0.001338
7.75	0.001567
7.76667	0.001776
7.78333	0.001815
7.8	0.00169
7.81667	0.00182
7.83333	0.001779
7.85	0.001789
7.86667	0.001929
7.88333	0.001918
7.9	0.001702
7.91667	0.001519
7.93333	0.001157
7.95	0.000524
7.96667	8.2e-05
7.98333	-8.1e-05
8	-0.000222
8.01667	-0.000523
8.03333	-0.000974
8.05	-0.001274
8.06667	-0.001495
8.08333	-0.001706
8.1	-0.001869
8.11667	-0.002013
8.13333	-0.001968
8.15	-0.001872
8.16667	-0.001757
8.18333	-0.001681
8.2	-0.001759
8.21667	-0.00168
8.23333	-0.00146
8.25	-0.001131
8.26667	-0.000742
8.28333	-0.000503
8.3	-0.000236
8.31667	-0.000133
8.33333	-0.000129
8.35	5.5e-05
8.36667	0.000509
8.38333	0.000773
8.4	0.001035
8.41667	0.001075
8.43333	0.000995
8.45	0.001216
8.46667	0.001136
8.48333	0.001007
8.5	0.000156
8.51667	0.001704
8.53333	0.001411
8.55	-0.013691
8.56667	-0.040573
8.58333	-0.068325
8.6	-0.090958
8.61667	-0.098723
8.63333	-0.094447
8.65	-0.080122
8.66667	-0.062176
8.68333	-0.04777
8.7	-0.033496
8.71667	-0.023542
8.73333	-0.018109
8.75	-0.013805
8.76667	-0.011431
8.78333	-0.010348
8.8	-0.009235
8.81667	-0.008183
8.83333	-0.007511
8.85	-0.00725
8.86667	-0.007008
8.88333	-0.005816
8.9	-0.004805
8.91667	-0.004044
8.93333	-0.003644
8.95	-0.003414
8.96667	-0.003393
8.98333	-0.003333
9	-0.003053
9.01667	-0.002844
9.03333	-0.002545
9.05	-0.002326
9.06667	-0.002096
9.08333	-0.002017
9.1	-0.002059
9.11667	-0.00202
9.13333	-0.001842
9.15	-0.001574
9.16667	-0.001206
9.18333	-0.001038
9.2	-0.0008
9.21667	-0.000802
9.23333	-0.000765
9.25	-0.000717
9.26667	-0.00076
9.28333	-0.000852
9.3	-0.000835
9.31667	-0.000728
9.33333	-0.000761
9.35	-0.000644
9.36667	-0.000457
9.38333	-0.00036
9.4	-0.000253
9.41667	-1.6e-05
9.43333	0.000281
9.45	0.000308
9.46667	0.000325
9.48333	0.000211
9.5	7.9e-05
9.51667	0.000186
9.53333	0.000333
9.55	0.00026
9.56667	0.000237
9.58333	0.000335
9.6	0.000612
9.61667	0.000859
9.63333	0.001017
9.65	0.000884
9.66667	0.000792
9.68333	0.000689
9.7	0.000567
9.71667	0.000473
9.73333	0.00034
9.75	6.6e-05
9.76667	-0.000337
9.78333	-0.00048
9.8	-0.000545
9.81667	-0.000552
9.83333	-0.000478
9.85	-0.000455
9.86667	-0.000571
9.88333	-0.000548
9.9	-0.000646
9.91667	-0.000767
9.93333	-0.000878
9.95	-0.00097
9.96667	-0.001051
9.98333	-0.000922
10	-0.000915
10.0167	-0.001121
10.0333	-0.001287
10.05	-0.001383
10.0667	-0.00128
10.0833	-0.000936
10.1	-0.000523
10.1167	-0.000152
10.1333	-6.1e-05
10.15	-0.00013
10.1667	-0.000289
10.1833	-0.000328
10.2	-0.000137
10.2167	0.000135
10.2333	0.000417
10.25	0.000518
10.2667	0.00062
10.2833	0.000741
10.3	0.000804
10.3167	0.00071
10.3333	0.000795
10.35	0.001051
10.3667	0.001176
10.3833	0.001302
10.4	0.001279
10.4167	0.00098
10.4333	0.000772
10.45	0.000603
10.4667	0.000554
10.4833	0.000696
10.5	0.000769
10.5167	0.000456
10.5333	-0.000177
10.55	-0.00066
10.5667	-0.000773
10.5833	-0.000756
10.6	-0.000917
10.6167	-0.000875
10.6333	-0.000723
10.65	-0.000461
10.6667	-0.000349
10.6833	-0.000337
10.7	-0.000463
10.7167	-0.000506
10.7333	-0.000339
10.75	4.9e-05
10.7667	0.000116
10.7833	2.3e-05
10.8	6.3e-05
10.8167	0.000106
10.8333	6e-05
10.85	0.000524
10.8667	0.001387
10.8833	0.001481
10.9	0.001497
10.9167	0.001208
10.9333	0.001218
10.95	0.001209
10.9667	0.00051
10.9833	0.00066
11	0.000803
11.0167	0.0045
11.0333	0.002256
11.05	-0.015227
11.0667	-0.0438
11.0833	-0.071844
11.1	-0.092276
11.1167	-0.099065
11.1333	-0.096384
11.15	-0.086204
11.1667	-0.070563
11.1833	-0.052172
11.2	-0.035241
11.2167	-0.021998
11.2333	-0.015085
11.25	-0.011142
11.2667	-0.007909
11.2833	-0.005956
11.3	-0.005283
11.3167	-0.0047
11.3333	-0.003847
11.35	-0.003273
11.3667	-0.00295
11.3833	-0.002447
11.4	-0.001754
11.4167	-0.001242
11.4333	-0.000801
11.45	-0.000559
11.4667	-0.000247
11.4833	-0.000236
11.5	-0.000235
11.5167	-0.000257
11.5333	-0.000198
11.55	2e-05
11.5667	0.000278
11.5833	0.000456
11.6	0.000293
11.6167	-4e-06
11.6333	-0.000151
11.65	-0.000268
11.6667	-0.000575
11.6833	-0.000792
11.7	-0.000931
11.7167	-0.000946
11.7333	-0.00089
11.75	-0.000744
11.7667	-0.000718
11.7833	-0.000753
11.8	-0.000929
11.8167	-0.001073
11.8333	-0.001316
11.85	-0.001399
11.8667	-0.001383
11.8833	-0.001416
11.9	-0.001592
11.9167	-0.001556
11.9333	-0.00143
11.95	-0.001174
11.9667	-0.001068
11.9833	-0.001112
12	-0.000818
12.0167	-0.000472
12.0333	-0.000185
12.05	6.1e-05
12.0667	0.000117
12.0833	4.4e-05
12.1	-4.2e-05
12.1167	7e-06
12.1333	5e-06
12.15	1.4e-05
12.1667	0.000273
12.1833	0.000262
12.2	0.000159
12.2167	8.3e-05
12.2333	5.6e-05
12.25	-0.00012
12.2667	-7e-06
12.2833	8.7e-05
12.3	0.000169
12.3167	0.00021
12.3333	0.0002
12.35	0.000171
12.3667	1.1e-05
12.3833	-0.000228
12.4	-0.000248
12.4167	-0.000189
12.4333	-0.00022
12.45	0.0001
12.4667	0.000489
12.4833	0.000698
12.5	0.000868
12.5167	0.001018
12.5333	0.001008
12.55	0.000958
12.5667	0.000978
12.5833	0.001008
12.6	0.000809
12.6167	0.00061
12.6333	0.000481
12.65	0.000473
12.6667	0.000464
12.6833	0.000366
12.7	0.000407
12.7167	0.000419
12.7333	0.0003
12.75	0.000252
12.7667	0.000144
12.7833	-0.000235
12.8	-0.000673
12.8167	-0.000883
12.8333	-0.001043
12.85	-0.001223
12.8667	-0.001283
12.8833	-0.001063
12.9	-0.000853
12.9167	-0.000735
12.9333	-0.000567
12.95	-0.000369
12.9667	-0.000192
12.9833	-8.4e-05
13	-0.000126
13.0167	-0.00013
13.0333	-9.4e-05
13.05	-1.7e-05
13.0667	0.000119
13.0833	0.000205
13.1	0.000401
13.1167	0.000667
13.1333	0.000863
13.15	0.000869
13.1667	0.000605
13.1833	0.000501
13.2	0.000617
13.2167	0.000593
13.2333	0.000399
13.25	0.000375
13.2667	0.000111
13.2833	-0.000163
13.3	-0.000377
13.3167	-0.000412
13.3333	-0.000356
13.35	-0.000211
13.3667	-0.000255
13.3833	-0.00029
13.4	-0.000604
13.4167	-0.00081
13.4333	-0.000405
13.45	-0.000371
13.4667	-0.000466
13.4833	0.000108
13.5	0.000983
13.5167	0.000847
13.5333	-0.00027
13.55	-0.014896
13.5667	-0.038592
13.5833	-0.066768
13.6	-0.092234
13.6167	-0.10316
13.6333	-0.103786
13.65	-0.094522
13.6667	-0.072638
13.6833	-0.053765
13.7	-0.038431
13.7167	-0.027096
13.7333	-0.020522
13.75	-0.004347
13.7667	0.015847
13.7833	0.018841
13.8	0.014396
13.8167	0.010842
13.8333	0.008177
13.85	0.006623
13.8667	0.005488
13.8833	0.004824
13.9	0.0043
13.9167	0.003997
13.9333	0.003614
13.95	0.002561
13.9667	0.001539
13.9833	0.000866
14	0.000663
14.0167	0.000533
14.0333	0.000573
14.05	0.000592
14.0667	0.000602
14.0833	0.000731
14.1	0.000821
14.1167	0.000884
14.1333	0.000866
14.15	0.000749
14.1667	0.000691
14.1833	0.000704
14.2	0.000627
14.2167	0.000563
14.2333	0.000349
14.25	0.000315
14.2667	0.000401
14.2833	0.000607
14.3	0.000783
14.3167	0.000903
14.3333	0.000683
14.35	0.000423
14.3667	0.000183
14.3833	1.2e-05
14.4	-7.7e-05
14.4167	-0.000264
14.4333	-0.00028
14.45	-0.000107
14.4667	-4.3e-05
14.4833	2e-05
14.5	0.000104
14.5167	0.000191
14.5333	0.000298
14.55	0.000384
14.5667	0.000631
14.5833	0.000758
14.6	0.000664
14.6167	0.000593
14.6333	0.000382
14.65	0.000241
14.6667	0.00035
14.6833	0.000479
14.7	0.000578
14.7167	0.000637
14.7333	0.000726
14.75	0.000675
14.7667	0.000425
14.7833	8.4e-05
14.8	5.3e-05
14.8167	8e-05
14.8333	-0.000104
14.85	-0.000237
14.8667	-0.00021
14.8833	-0.000313
14.9	-0.000507
14.9167	-0.000616
14.9333	-0.000665
14.95	-0.000784
14.9667	-0.000853
14.9833	-0.000962
15	-0.001062
15.0167	-0.001069
15.0333	-0.001016
15.05	-0.000863
15.0667	-0.00071
15.0833	-0.000567
15.1	-0.000304
15.1167	-0.00013
15.1333	-0.000365
15.15	-0.00063
15.1667	-0.000626
15.1833	-0.000651
15.2	-0.000797
15.2167	-0.00074
15.2333	-0.000623
15.25	-0.000706
15.2667	-0.000689
15.2833	-0.000512
15.3	-0.000185
15.3167	0.000166
15.3333	0.000338
15.35	0.00031
15.3667	0.000201
15.3833	6.3e-05
15.4	-0.000196
15.4167	-0.000277
15.4333	-0.000358
15.45	-0.000359
15.4667	-0.000111
15.4833	0.000148
15.5	0.000297
15.5167	0.000355
15.5333	0.000384
15.55	0.000133
15.5667	-0.000109
15.5833	-8e-05
15.6	0.000148
15.6167	0.000159
15.6333	-3.9e-05
15.65	-0.000188
15.6667	-0.000237
15.6833	-0.000326
15.7	-0.000325
15.7167	-0.000169
15.7333	-6.3e-05
15.75	8.3e-05
15.7667	0.000119
15.7833	0.000135
15.8	0.000201
15.8167	0.000345
15.8333	0.000478
15.85	0.000662
15.8667	0.000946
15.8833	0.0014
15.9	0.001154
15.9167	0.001307
15.9333	0.00156
15.95	0.002094
15.9667	0.002247
15.9833	0.002881
16	0.003364
16.0167	0.003887
16.0333	0.002211
16.05	-0.010856
16.0667	-0.030723
16.0833	-0.06222
16.1	-0.087097
16.1167	-0.096205
16.1333	-0.093593
16.15	-0.087521
16.1667	-0.077949
16.1833	-0.056187
16.2	-0.037045
16.2167	-0.025005
16.2333	-0.015434
16.25	-0.010844
16.2667	-0.008584
16.2833	-0.007444
16.3	-0.007564
16.3167	-0.007107
16.3333	-0.00669
16.35	-0.006163
16.3667	-0.005706
16.3833	-0.005069
16.4	-0.004151
16.4167	-0.003648
16.4333	-0.003205
16.45	-0.002781
16.4667	-0.002438
16.4833	-0.002534
16.5	-0.002571
16.5167	-0.002532
16.5333	-0.002333
16.55	-0.002094
16.5667	-0.002046
16.5833	-0.002117
16.6	-0.001898
16.6167	-0.001935
16.6333	-0.001901
16.65	-0.001848
16.6667	-0.001944
16.6833	-0.002191
16.7	-0.002568
16.7167	-0.002931
16.7333	-0.003103
16.75	-0.003166
16.7667	-0.003449
16.7833	-0.003692
16.8	-0.003945
16.8167	-0.003775
16.8333	-0.003665
16.85	-0.003775
16.8667	-0.004126
16.8833	-0.003976
16.9	-0.003616
16.9167	-0.003134
16.9333	-0.002932
16.95	-0.00291
16.9667	-0.002948
16.9833	-0.002986
17	-0.002655
17.0167	-0.002092
17.0333	-0.002199
17.05	-0.002226
17.0667	-0.002143
17.0833	-0.00166
17.1	-0.001067
17.1167	-0.000784
17.1333	-0.00037
17.15	2.3e-05
17.1667	0.000386
17.1833	0.001109
17.2	0.001802
17.2167	0.001895
17.2333	0.001608
17.25	0.00104
17.2667	0.000903
17.2833	0.001175
17.3	0.001578
17.3167	0.001729
17.3333	0.00194
17.35	0.002271
17.3667	0.002582
17.3833	0.002293
17.4	0.001864
17.4167	0.001453
17.4333	0.001122
17.45	0.000991
17.4667	0.000939
17.4833	0.000588
17.5	0.000357
17.5167	0.000163
17.5333	-7.2e-05
17.55	-1.6e-05
17.5667	6.9e-05
17.5833	0.000335
17.6	0.00036
17.6167	7.2e-05
17.6333	-0.000317
17.65	-0.000516
17.6667	-0.000684
17.6833	-0.000683
17.7	-0.000722
17.7167	-0.000935
17.7333	-0.000878
17.75	-0.000552
17.7667	-0.000345
17.7833	-0.000239
17.8	-0.000302
17.8167	-0.00047
17.8333	-0.000558
17.85	-0.000686
17.8667	-0.000724
17.8833	-0.000792
17.9	-0.00071
17.9167	-0.000621
17.9333	-0.000502
17.95	-0.000482
17.9667	-0.000323
17.9833	-0.000114
18	4.5e-05
18.0167	0.000214
18.0333	0.000503
18.05	0.000672
18.0667	0.000771
18.0833	0.00053
18.1	0.00027
18.1167	1.1e-05
18.1333	-4.7e-05
18.15	0.000354
18.1667	0.000616
18.1833	0.000758
18.2	0.000739
18.2167	0.000645
18.2333	0.000701
18.25	0.000577
18.2667	0.000473
18.2833	0.000509
18.3	0.000595
18.3167	0.000526
18.3333	0.000517
18.35	0.000478
18.3667	0.000359
18.3833	0.0004
18.4	0.000611
18.4167	0.000606
18.4333	-8e-06
18.45	-0.000152
18.4667	-5.7e-05
18.4833	0.000489
18.5	-6.5e-05
18.5167	-8.6e-05
18.5333	0.000853
18.55	-0.009918
18.5667	-0.028729
18.5833	-0.05643
18.6	-0.083321
18.6167	-0.09814
18.6333	-0.098158
18.65	-0.090057
18.6667	-0.075136
18.6833	-0.052344
18.7	-0.034853
18.7167	-0.020161
18.7333	-0.012908
18.75	-0.008156
18.7667	-0.006404
18.7833	-0.005391
18.8	-0.004469
18.8167	-0.003687
18.8333	-0.003165
18.85	-0.002833
18.8667	-0.002591
18.8833	-0.002029
18.9	-0.001227
18.9167	-0.000636
18.9333	-0.000305
18.95	-0.000215
18.9667	-8.4e-05
18.9833	6e-06
19	0.000157
19.0167	0.000245
19.0333	0.000463
19.05	0.000551
19.0667	0.000459
19.0833	0.000656
19.1	0.000814
19.1167	0.000789
19.1333	0.000813
19.15	0.000826
19.1667	0.00077
19.1833	0.000854
19.2	0.000608
19.2167	0.000437
19.2333	0.000306
19.25	4.4e-05
19.2667	-0.000287
19.2833	-0.000589
19.3	-0.00081
19.3167	-0.000697
19.3333	-0.000756
19.35	-0.000874
19.3667	-0.001033
19.3833	-0.001112
19.4	-0.00106
19.4167	-0.001225
19.4333	-0.001401
19.45	-0.001377
19.4667	-0.001393
19.4833	-0.001199
19.5	-0.000956
19.5167	-0.000876
19.5333	-0.000728
19.55	-0.00058
19.5667	-0.000602
19.5833	-0.000444
19.6	-0.000156
19.6167	0.00031
19.6333	0.000526
19.65	0.000542
19.6667	0.000668
19.6833	0.000844
19.7	0.00106
19.7167	0.001077
19.7333	0.001055
19.75	0.001042
19.7667	0.00121
19.7833	0.001238
19.8	0.001335
19.8167	0.001216
19.8333	0.000997
19.85	0.000848
19.8667	0.00087
19.8833	0.000781
19.9	0.000752
19.9167	0.000866
19.9333	0.000781
19.95	0.000355
19.9667	1e-05
19.9833	-0.000215
20	-0.000381
20.0167	-0.000545
20.0333	-0.000729
20.05	-0.000783
20.0667	-0.000897
20.0833	-0.00098
20.1	-0.001004
20.1167	-0.001008
20.1333	-0.001011
20.15	-0.001085
20.1667	-0.000948
20.1833	-0.000851
20.2	-0.000845
20.2167	-0.000757
20.2333	-0.000599
20.25	-0.000501
20.2667	-0.000324
20.2833	-0.000146
20.3	1.2e-05
20.3167	7.3e-05
20.3333	0.000134
20.35	0.000226
20.3667	0.000487
20.3833	0.000788
20.4	0.00098
20.4167	0.001076
20.4333	0.001043
20.45	0.001011
20.4667	0.000988
20.4833	0.000985
20.5	0.000973
20.5167	0.000895
20.5333	0.000919
20.55	0.000813
20.5667	0.000697
20.5833	0.000581
20.6	0.000295
20.6167	0.000184
20.6333	0.000143
20.65	0.000163
20.6667	0.000233
20.6833	0.000212
20.7	-5.8e-05
20.7167	-0.000396
20.7333	-0.000542
20.75	-0.000519
20.7667	-0.000556
20.7833	-0.000712
20.8	-0.000429
20.8167	-0.000144
20.8333	-0.000269
20.85	-0.000324
20.8667	-0.000448
20.8833	-0.000373
20.9	-0.000208
20.9167	0.000198
20.9333	0.000295
20.95	0.000651
20.9667	0.000887
20.9833	0.001314
21	-0.00051
21.0167	-0.002953
21.0333	-0.002406
21.05	-0.008909
21.0667	-0.029963
21.0833	-0.057426
21.1	-0.080919
21.1167	-0.093232
21.1333	-0.093046
21.15	-0.08614
21.1667	-0.067123
21.1833	-0.045897
21.2	-0.03099
21.2167	-0.019755
21.2333	-0.01154
21.25	-0.007954
21.2667	-0.005449
21.2833	-0.003994
21.3	-0.003449
21.3167	-0.003415
21.3333	-0.002982
21.35	-0.002239
21.3667	-0.001596
21.3833	-0.001033
21.4	-0.00016
21.4167	0.000171
21.4333	0.000271
21.45	0.000451
21.4667	0.000482
21.4833	0.000682
21.5	0.000892
21.5167	0.000809
21.5333	0.000646
21.55	0.000632
21.5667	0.000689
21.5833	0.000945
21.6	0.001071
21.6167	0.001105
21.6333	0.000956
21.65	0.000668
21.6667	0.00046
21.6833	0.000192
21.7	9.3e-05
21.7167	4.2e-05
21.7333	-0.000122
21.75	-8.6e-05
21.7667	8.1e-05
21.7833	0.000117
21.8	-4.7e-05
21.8167	-0.000334
21.8333	-0.000664
21.85	-0.000754
21.8667	-0.000784
21.8833	-0.000884
21.9	-0.000814
21.9167	-0.000748
21.9333	-0.000745
21.95	-0.000801
21.9667	-0.000757
21.9833	-0.000754
22	-0.00107
22.0167	-0.00097
22.0333	-0.000941
22.05	-0.000882
22.0667	-0.000704
22.0833	-0.000685
22.1	-0.000426
22.1167	-7.9e-05
22.1333	0.000228
22.15	0.000355
22.1667	0.000562
22.1833	0.000758
22.2	0.000945
22.2167	0.001163
22.2333	0.001232
22.25	0.00118
22.2667	0.001179
22.2833	0.001287
22.3	0.001286
22.3167	0.001436
22.3333	0.001618
22.35	0.00153
22.3667	0.001612
22.3833	0.001674
22.4	0.001516
22.4167	0.001349
22.4333	0.000973
22.45	0.000557
22.4667	0.000172
22.4833	-0.000114
22.5	-0.00047
22.5167	-0.000627
22.5333	-0.000564
22.55	-0.000641
22.5667	-0.000638
22.5833	-0.000615
22.6	-0.000613
22.6167	-0.000572
22.6333	-0.000574
22.65	-0.000666
22.6667	-0.000627
22.6833	-0.000639
22.7	-0.00088
22.7167	-0.001156
22.7333	-0.001074
22.75	-0.001091
22.7667	-0.001049
22.7833	-0.001067
22.8	-0.000945
22.8167	-0.000787
22.8333	-0.000741
22.85	-0.000845
22.8667	-0.001119
22.8833	-0.000953
22.9	-0.000768
22.9167	-0.000754
22.9333	-0.000773
22.95	-0.000631
22.9667	-0.00051
22.9833	-0.000468
23	-0.000376
23.0167	-0.000235
23.0333	-7.4e-05
23.05	0.000107
23.0667	0.000178
23.0833	0.000329
23.1	0.00035
23.1167	0.000423
23.1333	0.000567
23.15	0.000572
23.1667	0.000826
23.1833	0.000981
23.2	0.001195
23.2167	0.001234
23.2333	0.001035
23.25	0.001097
23.2667	0.001218
23.2833	0.00109
23.3	0.000941
23.3167	0.000787
23.3333	0.000527
23.35	0.000336
23.3667	0.000356
23.3833	0.000246
23.4	0.000265
23.4167	0.000199
23.4333	0.000187
23.45	8.4e-05
23.4667	-0.000278
23.4833	-0.001231
23.5	-0.002384
23.5167	-0.001462
23.5333	0.000652
23.55	-0.004264
23.5667	-0.017819
23.5833	-0.042305
23.6	-0.070171
23.6167	-0.090093
23.6333	-0.092883
23.65	-0.089862
23.6667	-0.075932
23.6833	-0.056612
23.7	-0.040331
23.7167	-0.029058
23.7333	-0.017663
23.75	-0.012387
23.7667	-0.009272
23.7833	-0.007856
23.8	-0.006701
23.8167	-0.005573
23.8333	-0.005174
23.85	-0.005294
23.8667	-0.005314
23.8833	-0.004945
23.9	-0.003945
23.9167	-0.003344
23.9333	-0.002961
23.95	-0.002928
23.9667	-0.002985
23.9833	-0.003052
24	-0.002939
24.0167	-0.002885
24.0333	-0.002759
24.05	-0.002704
24.0667	-0.002779
24.0833	-0.002863
24.1	-0.002738
24.1167	-0.002252
24.1333	-0.001655
24.15	-0.001198
24.1667	-0.001021
24.1833	-0.001064
24.2	-0.001068
24.2167	-0.00115
24.2333	-0.001323
24.25	-0.001366
24.2667	-0.001048
24.2833	-0.000721
24.3	-0.000443
24.3167	-0.000336
24.3333	-0.000439
24.35	-0.000522
24.3667	-0.000434
24.3833	-0.000437
24.4	-0.0004
24.4167	-0.000164
24.4333	-0.000178
24.45	-0.000302
24.4667	-0.000526
24.4833	-0.00053
24.5	-0.000464
24.5167	-0.000199
24.5333	-3.4e-05
24.55	0.00011
24.5667	0.000315
24.5833	0.000139
24.6	-8.7e-05
24.6167	-9.3e-05
24.6333	-0.00013
24.65	-0.000178
24.6667	-8.5e-05
24.6833	2.8e-05
24.7	1e-06
24.7167	0.000163
24.7333	0.000434
24.75	0.000525
24.7667	0.000446
24.7833	0.000517
24.8	0.000428
24.8167	0.000158
24.8333	4.7e-05
24.85	7e-06
24.8667	-6.4e-05
24.8833	-0.000125
24.9	-0.000176
24.9167	-0.000118
24.9333	1.8e-05
24.95	9.5e-05
24.9667	0.000341
24.9833	0.000568
25	0.000404
25.0167	0.000329
25.0333	0.000281
25.05	8.4e-05
25.0667	-0.000163
25.0833	-0.000271
25.1	-0.000248
25.1167	-0.000217
25.1333	-0.00024
25.15	-0.000252
25.1667	-0.000354
25.1833	-0.000617
25.2	-0.000789
25.2167	-0.000884
25.2333	-0.000862
25.25	-0.0007
25.2667	-0.000598
25.2833	-0.000566
25.3	-0.000504
25.3167	-0.000525
25.3333	-0.000288
25.35	-3.2e-05
25.3667	0.000225
25.3833	0.000171
25.4	-6.2e-05
25.4167	-0.000298
25.4333	-0.000395
25.45	-0.000473
25.4667	-0.00046
25.4833	-0.000188
25.5	7.4e-05
25.5167	0.000336
25.5333	0.000666
25.55	0.000865
25.5667	0.000755
25.5833	0.000535
25.6	0.000325
25.6167	0.000104
25.6333	7.3e-05
25.65	7.2e-05
25.6667	-0.00016
25.6833	-0.000401
25.7	-0.000522
25.7167	-0.000414
25.7333	-0.000236
25.75	-8.8e-05
25.7667	1e-05
25.7833	5.9e-05
25.8	1.7e-05
25.8167	-4.5e-05
25.8333	-8.6e-05
25.85	-2.7e-05
25.8667	-1.9e-05
25.8833	9e-05
25.9	0.000379
25.9167	0.000419
25.9333	0.000499
25.95	0.00057
25.9667	0.00068
25.9833	0.000311
26	5.1e-05
26.0167	-0.000347
26.0333	0.000406
26.05	-0.003061
26.0667	-0.024978
26.0833	-0.048235
26.1	-0.072592
26.1167	-0.091138
26.1333	-0.095892
26.15	-0.087997
26.1667	-0.069701
26.1833	-0.052295
26.2	-0.03337
26.2167	-0.018123
26.2333	-0.011014
26.25	-0.006945
26.2667	-0.005776
26.2833	-0.005048
26.3	-0.004049
26.3167	-0.003689
26.3333	-0.003367
26.35	-0.003285
26.3667	-0.003272
26.3833	-0.00308
26.4	-0.002398
26.4167	-0.001825
26.4333	-0.001619
26.45	-0.001343
26.4667	-0.000987
26.4833	-0.000682
26.5	-0.000316
26.5167	-0.000159
26.5333	-0.000299
26.55	-0.000399
26.5667	-0.000479
26.5833	-0.00069
26.6	-0.00105
26.6167	-0.001278
26.6333	-0.001304
26.65	-0.00133
26.6667	-0.001346
26.6833	-0.001302
26.7	-0.001198
26.7167	-0.000893
26.7333	-0.000954
26.75	-0.001275
26.7667	-0.001527
26.7833	-0.002158
26.8	-0.002869
26.8167	-0.003579
26.8333	-0.004246
26.85	-0.004722
26.8667	-0.005138
26.8833	-0.005555
26.9	-0.005551
26.9167	-0.005526
26.9333	-0.005327
26.95	-0.004979
26.9667	-0.00466
26.9833	-0.004351
27	-0.004012
27.0167	-0.003762
27.0333	-0.003608
27.05	-0.003773
27.0667	-0.003879
27.0833	-0.003785
27.1	-0.00343
27.1167	-0.002824
27.1333	-0.002244
27.15	-0.001734
27.1667	-0.001224
27.1833	-0.000674
27.2	0.000216
27.2167	0.000918
27.2333	0.001394
27.25	0.001811
27.2667	0.002137
27.2833	0.002463
27.3	0.002719
27.3167	0.002808
27.3333	0.00291
27.35	0.003163
27.3667	0.003346
27.3833	0.003438
27.4	0.003491
27.4167	0.003395
27.4333	0.002904
27.45	0.002452
27.4667	0.002141
27.4833	0.001879
27.5	0.001427
27.5167	0.001036
27.5333	0.000535
27.55	0.000144
27.5667	-0.000126
27.5833	-0.000287
27.6	-0.000678
27.6167	-0.001231
27.6333	-0.001578
27.65	-0.001936
27.6667	-0.002403
27.6833	-0.002811
27.7	-0.002978
27.7167	-0.002939
27.7333	-0.002788
27.75	-0.002577
27.7667	-0.002216
27.7833	-0.001905
27.8	-0.001664
27.8167	-0.001197
27.8333	-0.000528
27.85	8.1e-05
27.8667	0.00062
27.8833	0.000869
27.9	0.000848
27.9167	0.000824
27.9333	0.000704
27.95	0.000583
27.9667	0.000462
27.9833	0.000481
28	0.000751
28.0167	0.000797
28.0333	0.000618
28.05	0.000349
28.0667	0.00017
28.0833	-2e-05
28.1	-0.000149
28.1167	-0.000321
28.1333	-0.000468
28.15	-0.000696
28.1667	-0.001034
28.1833	-0.001491
28.2	-0.001949
28.2167	-0.002109
28.2333	-0.001884
28.25	-0.001539
28.2667	-0.001154
28.2833	-0.000749
28.3	-0.000534
28.3167	-0.0003
28.3333	-6.9e-05
28.35	0.000312
28.3667	0.000703
28.3833	0.000934
28.4	0.001295
28.4167	0.001987
28.4333	0.002648
28.45	0.00369
28.4667	0.004212
28.4833	0.004363
28.5	0.005835
28.5167	0.007517
28.5333	0.00721
28.55	0.004354
28.5667	-0.015993
28.5833	-0.03982
28.6	-0.065226
28.6167	-0.084512
28.6333	-0.088338
28.65	-0.076334
28.6667	-0.060119
28.6833	-0.041075
28.7	-0.02704
28.7167	-0.017105
28.7333	-0.00855
28.75	-0.005356
28.7667	-0.004031
28.7833	-0.003736
28.8	-0.004361
28.8167	-0.004426
28.8333	-0.004001
28.85	-0.003506
28.8667	-0.003141
28.8833	-0.002507
28.9	-0.002252
28.9167	-0.002247
28.9333	-0.002263
28.95	-0.002229
28.9667	-0.002175
28.9833	-0.002181
29	-0.002267
29.0167	-0.002234
29.0333	-0.002111
29.05	-0.001899
29.0667	-0.001686
29.0833	-0.001474
29.1	-0.001471
29.1167	-0.001499
29.1333	-0.001689
29.15	-0.001889
29.1667	-0.002088
29.1833	-0.002188
29.2	-0.002228
29.2167	-0.002258
29.2333	-0.00212
29.25	-0.001823
29.2667	-0.001685
29.2833	-0.001628
29.3	-0.00153
29.3167	-0.001663
29.3333	-0.001638
29.35	-0.001514
29.3667	-0.001219
29.3833	-0.000974
29.4	-0.00088
29.4167	-0.000925
29.4333	-0.000841
29.45	-0.000617
29.4667	-0.000313
29.4833	0.00014
29.5	0.000764
29.5167	0.001129
29.5333	0.001306
29.55	0.001542
29.5667	0.001519
29.5833	0.001166
29.6	0.000933
29.6167	0.000871
29.6333	0.000623
29.65	0.000635
29.6667	0.000577
29.6833	0.000499
29.7	0.000321
29.7167	0.000215
29.7333	0.000363
29.75	0.000561
29.7667	0.000629
29.7833	0.000557
29.8	0.000395
29.8167	9.4e-05
29.8333	-0.000293
29.85	-0.000499
29.8667	-0.000446
29.8833	-0.000312
29.9	-6.9e-05
29.9167	0.000305
29.9333	0.000644
29.95	0.000832
29.9667	0.00098
29.9833	0.000888
30	0.000846
30.0167	0.000575
30.0333	0.000187
30.05	-7.2e-05
30.0667	-0.00032
30.0833	-0.000599
30.1	-0.000757
30.1167	-0.000835
30.1333	-0.000752
30.15	-0.000539
30.1667	-0.000366
30.1833	-0.000273
30.2	-0.00046
30.2167	-0.000827
30.2333	-0.000953
30.25	-0.000859
30.2667	-0.000916
30.2833	-0.000902
30.3	-0.000779
30.3167	-0.000485
30.3333	-0.00042
30.35	-2.6e-05
30.3667	0.000409
30.3833	0.000624
30.4	0.000629
30.4167	0.000853
30.4333	0.00103
30.45	0.001187
30.4667	0.001324
30.4833	0.001241
30.5	0.001088
30.5167	0.000826
30.5333	0.000465
30.55	0.000244
30.5667	0.000363
30.5833	0.000292
30.6	7.1e-05
30.6167	-0.00014
30.6333	-0.000281
30.65	-0.000331
30.6667	-0.000312
30.6833	-0.000233
30.7	-5.3e-05
30.7167	0.000436
30.7333	0.000794
30.75	0.000791
30.7667	0.000499
30.7833	8.7e-05
30.8	-0.000355
30.8167	-0.000718
30.8333	-0.000824
30.85	-0.00074
30.8667	-0.000366
30.8833	-0.000132
30.9	-0.000328
30.9167	-0.000334
30.9333	-0.000636
30.95	-0.001807
30.9667	-0.002848
30.9833	-0.00278
31	-0.001901
31.0167	-0.000243
31.0333	0.00125
31.05	-0.000557
31.0667	-0.016214
31.0833	-0.039331
31.1	-0.066608
31.1167	-0.086406
31.1333	-0.093688
31.15	-0.0921
31.1667	-0.077312
31.1833	-0.061634
31.2	-0.042636
31.2167	-0.021829
31.2333	-0.010735
31.25	-0.005311
31.2667	-0.002828
31.2833	-0.002764
31.3	-0.002971
31.3167	-0.004067
31.3333	-0.005387
31.35	-0.005997
31.3667	-0.005177
31.3833	-0.003618
31.4	-0.002018
31.4167	-0.001188
31.4333	-0.001341
31.45	-0.001404
31.4667	-0.001107
31.4833	-0.00035
31.5	0.000467
31.5167	0.000363
31.5333	0.000158
31.55	0.000173
31.5667	0.001717
31.5833	0.003512
31.6	0.003636
31.6167	0.002881
31.6333	0.001984
31.65	0.001587
31.6667	0.001289
31.6833	0.000782
31.7	0.000305
31.7167	-0.000672
31.7333	-0.0004
31.75	-0.000578
31.7667	-0.000686
31.7833	-0.000554
31.8	-0.000373
31.8167	-0.000441
31.8333	-0.000429
31.85	-9.8e-05
31.8667	-0.000326
31.8833	-0.000355
31.9	-0.000263
31.9167	0.000119
31.9333	0.00043
31.95	0.000572
31.9667	0.000674
31.9833	0.001006
32	0.001148
32.0167	0.00121
32.0333	0.001263
32.05	0.000935
32.0667	0.000778
32.0833	0.000671
32.1	0.000674
32.1167	0.000617
32.1333	0.000451
32.15	0.000506
32.1667	0.00075
32.1833	0.000875
32.2	0.000879
32.2167	0.001124
32.2333	0.001
32.25	0.000786
32.2667	0.000702
32.2833	0.000629
32.3	0.000525
32.3167	0.000421
32.3333	0.000347
32.35	0.000244
32.3667	0.00013
32.3833	-6.3e-05
32.4	-0.000507
32.4167	-0.00104
32.4333	-0.001405
32.45	-0.001461
32.4667	-0.001476
32.4833	-0.001622
32.5	-0.001657
32.5167	-0.001502
32.5333	-0.00145
32.55	-0.001498
32.5667	-0.001396
32.5833	-0.001213
32.6	-0.000901
32.6167	-0.000619
32.6333	-0.000477
32.65	-0.000295
32.6667	-0.000142
32.6833	-7e-05
32.7	-0.000138
32.7167	4.4e-05
32.7333	0.00039
32.75	0.000587
32.7667	0.000593
32.7833	0.000629
32.8	0.000665
32.8167	0.000751
32.8333	0.000735
32.85	0.000849
32.8667	0.001093
32.8833	0.001217
32.9	0.00134
32.9167	0.001314
32.9333	0.001047
32.95	0.000821
32.9667	0.000884
32.9833	0.000918
33	0.000941
33.0167	0.000965
33.0333	0.001077
33.05	0.00102
33.0667	0.000923
33.0833	0.001036
33.1	0.001159
33.1167	0.001052
33.1333	0.000842
33.15	0.000762
33.1667	0.000832
33.1833	0.000742
33.2	0.000403
33.2167	9.3e-05
33.2333	-0.000264
33.25	-0.000481
33.2667	-0.000488
33.2833	-0.000525
33.3	-0.000632
33.3167	-0.000889
33.3333	-0.001097
33.35	-0.001196
33.3667	-0.001254
[truncated: 910 more rows]

## Sheet: Supplementary Fig. 2e
ITC data of the StASL domain and eIF4GHEAT1
DP_X	DP_Y	NDH_X	NDH_Y
0.083333	-0.000996	0.176732	-8.30797
0.1	-0.000494	0.325582	-7.52515
0.116667	-0.000313	0.475861	-7.05791
0.133333	-9.2e-05	0.627569	-6.32319
0.15	0.000219	0.780707	-5.88562
0.166667	0.000361	0.935274	-5.50124
0.183333	0.000252	1.09127	-5.28122
0.2	0.000373	1.2487	-5.00335
0.216667	0.000495	1.40755	-4.71364
0.233333	0.000427	1.56784	-4.41603
0.25	0.000428	1.72955	-4.22904
0.266667	0.00043	1.89269	-3.9748
0.283333	0.000321	2.05726	-3.75835
0.3	0.000463	2.22326	-3.62058
0.316667	0.000415	2.39069	-3.44249
0.333333	0.000327	2.55955	-3.24571
0.35	0.000379	2.72984	-3.12627
0.366667	0.000461	2.90156	-3.01038
0.383333	0.000463
0.4	0.000434
0.416667	0.000356
0.433333	0.000137
0.45	-0.000181
0.466667	-0.000309
0.483333	-0.000258
0.5	-0.000187
0.516667	0.000133
0.533333	0.000133
0.55	-4.6e-05
0.566667	-8.6e-05
0.583333	-0.000146
0.6	-4.8e-05
0.616667	6.1e-05
0.633333	-0.000131
0.65	0.000107
0.666667	1.5e-05
0.683333	4.3e-05
0.7	-3.2e-05
0.716667	1.3e-05
0.733333	0.000198
0.75	0.000283
0.766667	0.000307
0.783333	8.2e-05
0.8	-0.000237
0.816667	-0.000376
0.833333	-0.000545
0.85	-0.000515
0.866667	-0.000344
0.883333	-0.000213
0.9	-0.000587
0.916667	-0.000672
0.933333	-0.000776
0.95	-0.00127
0.966667	-0.001285
0.983333	-0.000679
1	-0.000178
1.01667	0.002572
1.03333	0.001543
1.05	-0.014177
1.06667	-0.026656
1.08333	-0.030656
1.1	-0.0305
1.11667	-0.028084
1.13333	-0.022078
1.15	-0.018042
1.16667	-0.014437
1.18333	-0.007801
1.2	-0.005059
1.21667	-0.004757
1.23333	-0.004375
1.25	-0.003793
1.26667	-0.002651
1.28333	-0.002329
1.3	-0.001811
1.31667	-0.001302
1.33333	-0.001164
1.35	-0.001375
1.36667	-0.001777
1.38333	-0.001848
1.4	-0.001762
1.41667	-0.001536
1.43333	-0.001351
1.45	-0.001005
1.46667	-0.000869
1.48333	-0.000753
1.5	-0.000589
1.51667	-0.000366
1.53333	-6.2e-05
1.55	8.2e-05
1.56667	1.5e-05
1.58333	-1.1e-05
1.6	0.000101
1.61667	0.000604
1.63333	0.001156
1.65	0.001338
1.66667	0.00161
1.68333	0.001813
1.7	0.001954
1.71667	0.001905
1.73333	0.001877
1.75	0.001858
1.76667	0.00171
1.78333	0.001571
1.8	0.001402
1.81667	0.001153
1.83333	0.000895
1.85	0.000646
1.86667	0.000467
1.88333	0.000428
1.9	0.00048
1.91667	0.000571
1.93333	0.000673
1.95	0.000625
1.96667	0.000486
1.98333	0.000378
2	0.000231
2.01667	0.000263
2.03333	0.000206
2.05	0.000249
2.06667	0.000371
2.08333	0.000314
2.1	0.000358
2.11667	0.000383
2.13333	0.000187
2.15	0.000121
2.16667	-0.000115
2.18333	-0.00028
2.2	-0.000274
2.21667	-0.000278
2.23333	-0.000292
2.25	-0.000376
2.26667	-0.00012
2.28333	0.000257
2.3	0.000485
2.31667	0.000473
2.33333	0.000411
2.35	0.00021
2.36667	0.000138
2.38333	0.000127
2.4	0.000277
2.41667	0.000248
2.43333	4.9e-05
2.45	0.000449
2.46667	0.00092
2.48333	0.000671
2.5	0.000514
2.51667	0.000437
2.53333	0.00023
2.55	-0.000327
2.56667	-0.000614
2.58333	-0.000111
2.6	-2.7e-05
2.61667	-0.000213
2.63333	-9.8e-05
2.65	-3.3e-05
2.66667	0.000141
2.68333	0.000186
2.7	-0.000129
2.71667	-1.4e-05
2.73333	0.000182
2.75	0.000337
2.76667	0.000453
2.78333	0.000528
2.8	0.000544
2.81667	0.00024
2.83333	9.6e-05
2.85	-0.000139
2.86667	-0.000273
2.88333	-0.000487
2.9	-0.000622
2.91667	-0.000637
2.93333	-0.000472
2.95	-0.000477
2.96667	-0.000592
2.98333	-0.000677
3	-0.000843
3.01667	-0.000799
3.03333	-0.000785
3.05	-0.000862
3.06667	-0.001058
3.08333	-0.000984
3.1	-0.000791
3.11667	-0.000608
3.13333	-0.000345
3.15	-0.000162
3.16667	-1.9e-05
3.18333	0.000204
3.2	0.000537
3.21667	0.000621
3.23333	0.000694
3.25	0.000998
3.26667	0.001041
3.28333	0.000745
3.3	0.000729
3.31667	0.000585
3.33333	0.00051
3.35	0.000565
3.36667	0.0008
3.38333	0.000805
3.4	0.000262
3.41667	-0.000101
3.43333	-0.000424
3.45	-0.000578
3.46667	-0.000581
3.48333	-0.001334
3.5	-0.000116
3.51667	0.002462
3.53333	-0.008049
3.55	-0.054141
3.56667	-0.123113
3.58333	-0.199015
3.6	-0.261675
3.61667	-0.288256
3.63333	-0.267547
3.65	-0.218797
3.66667	-0.161388
3.68333	-0.109898
3.7	-0.067678
3.71667	-0.046328
3.73333	-0.040818
3.75	-0.041108
3.76667	-0.044628
3.78333	-0.049827
3.8	-0.053257
3.81667	-0.051966
3.83333	-0.048195
3.85	-0.037904
3.86667	-0.035994
3.88333	-0.034843
3.9	-0.032762
3.91667	-0.027611
3.93333	-0.02299
3.95	-0.020979
3.96667	-0.018768
3.98333	-0.016727
4	-0.014596
4.01667	-0.012765
4.03333	-0.011604
4.05	-0.010362
4.06667	-0.009191
4.08333	-0.00856
4.1	-0.00777
4.11667	-0.007009
4.13333	-0.006438
4.15	-0.005557
4.16667	-0.004856
4.18333	-0.004216
4.2	-0.003455
4.21667	-0.002965
4.23333	-0.002595
4.25	-0.002114
4.26667	-0.001624
4.28333	-0.001114
4.3	-0.000714
4.31667	-0.000255
4.33333	0.000234
4.35	0.000184
4.36667	1.3e-05
4.38333	8.3e-05
4.4	0.000211
4.41667	0.00027
4.43333	0.000458
4.45	0.000876
4.46667	0.001005
4.48333	0.000843
4.5	0.00062
4.51667	0.000497
4.53333	0.000484
4.55	0.000571
4.56667	0.000688
4.58333	0.000545
4.6	0.000291
4.61667	0.000186
4.63333	9.2e-05
4.65	6.7e-05
4.66667	0.000242
4.68333	0.000277
4.7	0.000241
4.71667	0.000205
4.73333	0.000138
4.75	1.2e-05
4.76667	5.5e-05
4.78333	0.000178
4.8	0.0003
4.81667	0.000411
4.83333	0.000492
4.85	0.000504
4.86667	0.000135
4.88333	-0.000144
4.9	-0.000425
4.91667	-0.000736
4.93333	-0.000938
4.95	-0.000939
4.96667	-0.001051
4.98333	-0.001173
5	-0.001286
5.01667	-0.001051
5.03333	-0.000695
5.05	-0.0002
5.06667	3.6e-05
5.08333	-7.8e-05
5.1	-0.000244
5.11667	-0.00045
5.13333	-0.000697
5.15	-0.000823
5.16667	-0.000729
5.18333	-0.000316
5.2	0.000168
5.21667	0.000331
5.23333	6.5e-05
5.25	2.8e-05
5.26667	-3.9e-05
5.28333	-0.000335
5.3	-0.00022
5.31667	-1.5e-05
5.33333	0.00016
5.35	5e-06
5.36667	-0.00034
5.38333	-0.000165
5.4	0.000263
5.41667	0.000702
5.43333	0.001001
5.45	0.00141
5.46667	0.001679
5.48333	0.001968
5.5	0.00152
5.51667	0.001195
5.53333	0.000829
5.55	0.000843
5.56667	0.001227
5.58333	0.001222
5.6	0.001169
5.61667	0.000978
5.63333	0.000707
5.65	0.000357
5.66667	6e-06
5.68333	-0.000315
5.7	-0.000393
5.71667	-0.000511
5.73333	-0.000728
5.75	-0.000675
5.76667	-0.000692
5.78333	-0.00074
5.8	-0.000606
5.81667	-0.000521
5.83333	-0.000336
5.85	-0.000171
5.86667	-0.000286
5.88333	-0.000442
5.9	-0.000256
5.91667	8e-05
5.93333	0.000207
5.95	0.000313
5.96667	0.000679
5.98333	0.001406
6	0.001984
6.01667	0.00167
6.03333	-0.002614
6.05	-0.036437
6.06667	-0.098021
6.08333	-0.168745
6.1	-0.234161
6.11667	-0.261697
6.13333	-0.248674
6.15	-0.20853
6.16667	-0.159487
6.18333	-0.109053
6.2	-0.072984
6.21667	-0.047537
6.23333	-0.039561
6.25	-0.039634
6.26667	-0.042298
6.28333	-0.044031
6.3	-0.044665
6.31667	-0.044798
6.33333	-0.041812
6.35	-0.036785
6.36667	-0.032309
6.38333	-0.027272
6.4	-0.024336
6.41667	-0.022249
6.43333	-0.021293
6.45	-0.019816
6.46667	-0.01869
6.48333	-0.018363
6.5	-0.016391
6.51667	-0.009561
6.53333	-0.004401
6.55	-0.004421
6.56667	-0.006071
6.58333	-0.006111
6.6	-0.005252
6.61667	-0.0048
6.63333	-0.004717
6.65	-0.004604
6.66667	-0.003961
6.68333	-0.003798
6.7	-0.003512
6.71667	-0.003175
6.73333	-0.002448
6.75	-0.001631
6.76667	-0.001244
6.78333	-0.000927
6.8	-0.000877
6.81667	-0.000987
6.83333	-0.001038
6.85	-0.001138
6.86667	-0.001019
6.88333	-0.000849
6.9	-0.000599
6.91667	-0.000326
6.93333	-0.000332
6.95	-0.000669
6.96667	-0.000775
6.98333	-0.000522
7	-0.000378
7.01667	-0.000412
7.03333	-0.000375
7.05	-0.000569
7.06667	-0.000432
7.08333	-0.000166
7.1	-0.000216
7.11667	-0.000104
7.13333	-0.000273
7.15	-0.000181
7.16667	-6.9e-05
7.18333	0.000342
7.2	0.000162
7.21667	0.000157
7.23333	0.000183
7.25	0.000138
7.26667	0.000374
7.28333	0.000529
7.3	0.000272
7.31667	0.000223
7.33333	0.000124
7.35	9.4e-05
7.36667	0.000275
7.38333	-5.4e-05
7.4	-0.000356
7.41667	-0.000621
7.43333	-0.000755
7.45	-0.000799
7.46667	-0.001064
7.48333	-0.001258
7.5	-0.001216
7.51667	-0.000935
7.53333	-0.000945
7.55	-0.000935
7.56667	-0.000995
7.58333	-0.000904
7.6	-0.000836
7.61667	-0.00072
7.63333	-0.000554
7.65	-0.000398
7.66667	-0.000272
7.68333	-0.000266
7.7	-0.000231
7.71667	-1.7e-05
7.73333	0.000147
7.75	0.000251
7.76667	0.000246
7.78333	0.0003
7.8	0.000414
7.81667	0.000389
7.83333	0.000214
7.85	5.9e-05
7.86667	0.000124
7.88333	3.9e-05
7.9	-6.5e-05
7.91667	-2.7e-05
7.93333	5.1e-05
7.95	0.000399
7.96667	0.000606
7.98333	0.000874
8	0.001145
8.01667	0.001287
8.03333	0.00133
8.05	0.001283
8.06667	0.001326
8.08333	0.001358
8.1	0.001204
8.11667	0.001223
8.13333	0.000781
8.15	0.00097
8.16667	0.001098
8.18333	0.000667
8.2	0.000597
8.21667	0.000601
8.23333	0.000394
8.25	0.000318
8.26667	-2.9e-05
8.28333	-0.000815
8.3	-0.00135
8.31667	-0.001654
8.33333	-0.001747
8.35	-0.00172
8.36667	-0.001233
8.38333	-0.000827
8.4	-0.000359
8.41667	0.000341
8.43333	0.00049
8.45	0.000439
8.46667	0.000438
8.48333	0.001598
8.5	0.003128
8.51667	0.00145
8.53333	-0.003548
8.55	-0.037446
8.56667	-0.093634
8.58333	-0.158432
8.6	-0.216399
8.61667	-0.242784
8.63333	-0.233499
8.65	-0.200775
8.66667	-0.15131
8.68333	-0.102235
8.7	-0.067639
8.71667	-0.045732
8.73333	-0.033894
8.75	-0.030597
8.76667	-0.03612
8.78333	-0.041322
8.8	-0.040923
8.81667	-0.039143
8.83333	-0.037873
8.85	-0.035793
8.86667	-0.034763
8.88333	-0.027502
8.9	-0.020821
8.91667	-0.019448
8.93333	-0.016895
8.95	-0.014771
8.96667	-0.013568
8.98333	-0.012235
9	-0.011391
9.01667	-0.010485
9.03333	-0.009399
9.05	-0.008323
9.06667	-0.007387
9.08333	-0.006341
9.1	-0.005364
9.11667	-0.004675
9.13333	-0.004256
9.15	-0.004137
9.16667	-0.003798
9.18333	-0.003789
9.2	-0.003439
9.21667	-0.002997
9.23333	-0.002845
9.25	-0.002723
9.26667	-0.002311
9.28333	-0.002049
9.3	-0.001956
9.31667	-0.001981
9.33333	-0.001826
9.35	-0.001831
9.36667	-0.001836
9.38333	-0.001652
9.4	-0.001405
9.41667	-0.001237
9.43333	-0.001029
9.45	-0.000881
9.46667	-0.000833
9.48333	-0.000825
9.5	-0.000626
9.51667	-0.000485
9.53333	-0.000374
9.55	-0.000343
9.56667	-0.000261
9.58333	-7e-05
9.6	-9.8e-05
9.61667	-0.000134
9.63333	-0.000139
9.65	-0.000115
9.66667	2.9e-05
9.68333	0.000244
9.7	0.000489
9.71667	0.000577
9.73333	0.000594
9.75	0.000552
9.76667	0.000459
9.78333	0.000507
9.8	0.000535
9.81667	0.000606
9.83333	0.000716
9.85	0.000727
9.86667	0.000797
9.88333	0.001007
9.9	0.000698
9.91667	0.000481
9.93333	0.000353
9.95	0.000455
9.96667	0.000447
9.98333	0.000279
10	0.000151
10.0167	0.000203
10.0333	-2.6e-05
10.05	-0.000204
10.0667	-0.000252
10.0833	-0.000391
10.1	-0.00049
10.1167	-0.000611
10.1333	-0.000652
10.15	-0.000663
10.1667	-0.000624
10.1833	-0.000495
10.2	-0.000437
10.2167	-0.000323
10.2333	3.2e-05
10.25	-0.000194
10.2667	-0.000449
10.2833	-0.000565
10.3	-0.000542
10.3167	-0.000583
10.3333	-0.000854
10.35	-0.000906
10.3667	-0.000637
10.3833	-0.000598
10.4	-0.000711
10.4167	-0.000798
10.4333	-0.000886
10.45	-0.000733
10.4667	-0.00063
10.4833	-0.000447
10.5	-0.000257
10.5167	-0.000229
10.5333	-0.000472
10.55	-0.000705
10.5667	-0.000608
10.5833	-0.000311
10.6	-0.000135
10.6167	-2.2e-05
10.6333	6.1e-05
10.65	0.000164
10.6667	0.000357
10.6833	0.00058
10.7	0.000622
10.7167	0.000692
10.7333	0.000442
10.75	0.000343
10.7667	0.000393
10.7833	0.000183
10.8	7.3e-05
10.8167	0.000271
10.8333	9e-05
10.85	7.8e-05
10.8667	0.000417
10.8833	0.000705
10.9	0.000513
10.9167	0.000281
10.9333	-0.000142
10.95	0.000415
10.9667	0.000843
10.9833	0.00061
11	-0.000853
11.0167	-0.001516
11.0333	-0.0005
11.05	-0.022073
11.0667	-0.067937
11.0833	-0.1263
11.1	-0.185004
11.1167	-0.214828
11.1333	-0.216043
11.15	-0.190197
11.1667	-0.149691
11.1833	-0.109846
11.2	-0.0747
11.2167	-0.050985
11.2333	-0.03835
11.25	-0.033745
11.2667	-0.03429
11.2833	-0.034165
11.3	-0.03281
11.3167	-0.031355
11.3333	-0.030171
11.35	-0.027946
11.3667	-0.024872
11.3833	-0.021917
11.4	-0.018863
11.4167	-0.015919
11.4333	-0.013195
11.45	-0.010981
11.4667	-0.010037
11.4833	-0.009703
11.5	-0.009079
11.5167	-0.008085
11.5333	-0.006682
11.55	-0.005978
11.5667	-0.005684
11.5833	-0.00538
11.6	-0.005017
11.6167	-0.005153
11.6333	-0.00502
11.65	-0.004766
11.6667	-0.004433
11.6833	-0.004409
11.7	-0.004076
11.7167	-0.003693
11.7333	-0.003259
11.75	-0.003026
11.7667	-0.003062
11.7833	-0.003269
11.8	-0.003006
11.8167	-0.002512
11.8333	-0.002259
11.85	-0.002196
11.8667	-0.002012
11.8833	-0.001639
11.9	-0.001416
11.9167	-0.001062
11.9333	-0.000489
11.95	-0.000165
11.9667	5.8e-05
11.9833	0.000102
12	6.5e-05
12.0167	5.9e-05
12.0333	0.000123
12.05	0.000286
12.0667	0.00037
12.0833	0.000504
12.1	0.000608
12.1167	0.000752
12.1333	0.000916
12.15	0.00104
12.1667	0.001114
12.1833	0.001018
12.2	0.000752
12.2167	0.000636
12.2333	0.000511
12.25	0.000305
12.2667	-1e-06
12.2833	-6.6e-05
12.3	-9.1e-05
12.3167	-0.000106
12.3333	6.9e-05
12.35	0.000264
12.3667	0.000229
12.3833	9.4e-05
12.4	-0.000111
12.4167	-0.000386
12.4333	-0.00055
12.45	-0.000734
12.4667	-0.000659
12.4833	-0.000513
12.5	-0.000477
12.5167	-0.000391
12.5333	-0.000334
12.55	-0.000308
12.5667	-0.000181
12.5833	0.000105
12.6	0.000292
12.6167	0.000169
12.6333	-2.3e-05
12.65	-0.000225
12.6667	-0.000338
12.6833	-0.00026
12.7	-0.000132
12.7167	-0.000143
12.7333	6e-06
12.75	5e-06
12.7667	-0.000105
12.7833	-0.000266
12.8	-0.000226
12.8167	-8.5e-05
12.8333	8.7e-05
12.85	0.000368
12.8667	0.00053
12.8833	0.000481
12.9	0.000213
12.9167	0.000158
12.9333	0.000342
12.95	0.000407
12.9667	0.000611
12.9833	0.000705
13	0.00052
13.0167	0.000558
13.0333	0.000426
13.05	0.000323
13.0667	0.000281
13.0833	0.000268
13.1	0.000166
13.1167	0.000146
13.1333	6.7e-05
13.15	-8.3e-05
13.1667	-0.000183
13.1833	-0.000173
13.2	-4.2e-05
13.2167	0.00017
13.2333	0.000183
13.25	0.000115
13.2667	0.000127
13.2833	8.9e-05
13.3	2e-06
13.3167	-3.5e-05
13.3333	-0.000241
13.35	-0.000378
13.3667	-0.000374
13.3833	-0.000301
13.4	-0.000247
13.4167	-0.000383
13.4333	-0.000599
13.45	-0.001105
13.4667	-0.001451
13.4833	-0.002347
13.5	-0.003183
13.5167	-0.002679
13.5333	-0.003914
13.55	-0.022
13.5667	-0.062555
13.5833	-0.116021
13.6	-0.169046
13.6167	-0.197911
13.6333	-0.199616
13.65	-0.178722
13.6667	-0.142707
13.6833	-0.107302
13.7	-0.076587
13.7167	-0.053681
13.7333	-0.041126
13.75	-0.036941
13.7667	-0.035855
13.7833	-0.03469
13.8	-0.033024
13.8167	-0.031638
13.8333	-0.028342
13.85	-0.023846
13.8667	-0.02203
13.8833	-0.019814
13.9	-0.017268
13.9167	-0.015282
13.9333	-0.012045
13.95	-0.009498
13.9667	-0.007802
13.9833	-0.007235
14	-0.006809
14.0167	-0.006191
14.0333	-0.005364
14.05	-0.005087
14.0667	-0.004189
14.0833	-0.003572
14.1	-0.003285
14.1167	-0.003267
14.1333	-0.003129
14.15	-0.002941
14.1667	-0.002853
14.1833	-0.002525
14.2	-0.002197
14.2167	-0.001928
14.2333	-0.001609
14.25	-0.0015
14.2667	-0.001311
14.2833	-0.001483
14.3	-0.001374
14.3167	-0.001194
14.3333	-0.000834
14.35	-0.000685
14.3667	-0.000415
14.3833	-0.000176
14.4	0.000234
14.4167	0.000185
14.4333	0.000165
14.45	0.000336
14.4667	0.000716
14.4833	0.001017
14.5	0.001048
14.5167	0.001069
14.5333	0.001141
14.55	0.001022
14.5667	0.000904
14.5833	0.001055
14.6	0.001277
14.6167	0.001399
14.6333	0.001272
14.65	0.001285
14.6667	0.001457
14.6833	0.00136
14.7	0.001322
14.7167	0.001366
14.7333	0.001289
14.75	0.000973
14.7667	0.000606
14.7833	0.000559
14.8	0.000483
14.8167	0.000316
14.8333	0.000419
14.85	0.000432
14.8667	0.000236
14.8833	-0.000411
14.9	-0.000608
14.9167	-0.000927
14.9333	-0.001116
14.95	-0.001135
14.9667	-0.001004
14.9833	-0.000833
15	-0.000842
15.0167	-0.000915
15.0333	-0.000957
15.05	-0.001149
15.0667	-0.001182
15.0833	-0.000924
15.1	-0.000547
15.1167	-0.000533
15.1333	-0.000269
15.15	-0.000354
15.1667	-0.00049
15.1833	-0.000466
15.2	-0.000392
15.2167	-0.00016
15.2333	-3.9e-05
15.25	2.3e-05
15.2667	-5.5e-05
15.2833	6.7e-05
15.3	7.8e-05
15.3167	0.000239
15.3333	0.00039
15.35	0.00043
15.3667	0.000331
15.3833	0.000462
15.4	0.000652
15.4167	0.000503
15.4333	0.000374
15.45	0.000525
15.4667	0.000686
15.4833	0.000927
15.5	0.001108
15.5167	0.001149
15.5333	0.000981
15.55	0.000712
15.5667	0.000584
15.5833	0.000345
15.6	0.000297
15.6167	0.000198
15.6333	-1e-05
15.65	-0.000129
15.6667	-0.000127
15.6833	-0.000196
15.7	-0.000114
15.7167	-0.000274
15.7333	-0.000594
15.75	-0.000613
15.7667	-0.000543
15.7833	-0.000552
15.8	-0.000502
15.8167	-0.000483
15.8333	-0.000524
15.85	-0.000536
15.8667	-0.000517
15.8833	-0.000328
15.9	-0.000159
15.9167	9.8e-05
15.9333	0.000294
15.95	0.000401
15.9667	0.001028
15.9833	0.001035
16	-0.000168
16.0167	-0.001423
16.0333	-0.000977
16.05	-0.015232
16.0667	-0.043007
16.0833	-0.093202
16.1	-0.143646
16.1167	-0.179222
16.1333	-0.186169
16.15	-0.168785
16.1667	-0.141491
16.1833	-0.107267
16.2	-0.075234
16.2167	-0.054371
16.2333	-0.043299
16.25	-0.034176
16.2667	-0.031454
16.2833	-0.030042
16.3	-0.028269
16.3167	-0.026408
16.3333	-0.024647
16.35	-0.022856
16.3667	-0.021175
16.3833	-0.019604
16.4	-0.017903
16.4167	-0.016173
16.4333	-0.014453
16.45	-0.013253
16.4667	-0.012153
16.4833	-0.010723
16.5	-0.009273
16.5167	-0.008434
16.5333	-0.007795
16.55	-0.006796
16.5667	-0.006027
16.5833	-0.005139
16.6	-0.0042
16.6167	-0.003352
16.6333	-0.002644
16.65	-0.002336
16.6667	-0.001718
16.6833	-0.00147
16.7	-0.001512
16.7167	-0.001345
16.7333	-0.001097
16.75	-0.00094
16.7667	-0.001023
16.7833	-0.000886
16.8	-0.000789
16.8167	-0.000692
16.8333	-0.000746
16.85	-0.000809
16.8667	-0.000893
16.8833	-0.000947
16.9	-0.001
16.9167	-0.001114
16.9333	-0.001168
16.95	-0.001142
16.9667	-0.001296
16.9833	-0.001251
17	-0.001175
17.0167	-0.001199
17.0333	-0.001023
17.05	-0.000938
17.0667	-0.000712
17.0833	-0.000637
17.1	-0.000651
17.1167	-0.000475
17.1333	-0.000298
17.15	-0.000101
17.1667	5e-06
17.1833	-2.8e-05
17.2	-0.000142
17.2167	-0.000242
17.2333	-9.3e-05
17.25	0.000157
17.2667	0.000176
17.2833	0.000166
17.3	-5e-06
17.3167	-9e-05
17.3333	8.5e-05
17.35	0.000429
17.3667	0.000464
17.3833	0.000279
17.4	8.4e-05
17.4167	2.5e-05
17.4333	-0.000143
17.45	-0.000321
17.4667	-0.000139
17.4833	0.000163
17.5	0.000285
17.5167	0.000515
17.5333	0.000476
17.55	0.000407
17.5667	0.000678
17.5833	0.001109
17.6	0.00104
17.6167	0.001131
17.6333	0.001393
17.65	0.001324
17.6667	0.001196
17.6833	0.001438
17.7	0.001919
17.7167	0.001881
17.7333	0.002003
17.75	0.002255
17.7667	0.001977
17.7833	0.001689
17.8	0.001422
17.8167	0.001331
17.8333	0.001002
17.85	0.000952
17.8667	0.001103
17.8833	0.000913
17.9	0.000514
17.9167	0.000228
17.9333	9.2e-05
17.95	-0.000234
17.9667	-0.000649
17.9833	-0.000885
18	-0.0012
18.0167	-0.001247
18.0333	-0.001173
18.05	-0.00118
18.0667	-0.001167
18.0833	-0.001263
18.1	-0.00136
18.1167	-0.001311
18.1333	-0.001212
18.15	-0.001243
18.1667	-0.001475
18.1833	-0.001636
18.2	-0.001628
18.2167	-0.001425
18.2333	-0.001173
18.25	-0.000951
18.2667	-0.000809
18.2833	-0.000687
18.3	-0.000695
18.3167	-0.000649
18.3333	-0.000414
18.35	-0.000199
18.3667	-3.4e-05
18.3833	-8.9e-05
18.4	4.6e-05
18.4167	-3.4e-05
18.4333	0.000295
18.45	0.000734
18.4667	0.000633
18.4833	-4.8e-05
18.5	-0.000629
18.5167	-0.000853
18.5333	0.000909
18.55	-0.011518
18.5667	-0.045046
18.5833	-0.093493
18.6	-0.13955
18.6167	-0.168192
18.6333	-0.176076
18.65	-0.163349
18.6667	-0.137942
18.6833	-0.103466
18.7	-0.073699
18.7167	-0.057149
18.7333	-0.043036
18.75	-0.035232
18.7667	-0.031889
18.7833	-0.028546
18.8	-0.026392
18.8167	-0.024735
18.8333	-0.022795
18.85	-0.020385
18.8667	-0.018295
18.8833	-0.016445
18.9	-0.014115
18.9167	-0.012202
18.9333	-0.010556
18.95	-0.009279
18.9667	-0.008472
18.9833	-0.007716
19	-0.007079
19.0167	-0.006858
19.0333	-0.006625
19.05	-0.005942
19.0667	-0.005238
19.0833	-0.004795
19.1	-0.004442
19.1167	-0.004208
19.1333	-0.004195
19.15	-0.004022
19.1667	-0.003828
19.1833	-0.003625
19.2	-0.003312
19.2167	-0.002973
19.2333	-0.002866
19.25	-0.00278
19.2667	-0.002643
19.2833	-0.002136
19.3	-0.00163
19.3167	-0.001162
19.3333	-0.001296
19.35	-0.001059
19.3667	-0.000742
19.3833	-0.000296
19.4	-0.000129
19.4167	-0.000436
19.4333	-0.000343
19.45	-0.000239
19.4667	-0.000236
19.4833	-0.000233
19.5	-0.000489
19.5167	-0.000599
19.5333	-0.000585
19.55	-0.000182
19.5667	2.1e-05
19.5833	0.000185
19.6	0.000258
19.6167	0.000301
19.6333	0.000279
19.65	0.000227
19.6667	0.000174
19.6833	0.000292
19.7	0.00045
19.7167	0.000438
19.7333	0.000282
19.75	0.000147
19.7667	2.1e-05
19.7833	-1.5e-05
19.8	-2.1e-05
19.8167	7.6e-05
19.8333	0.000253
19.85	0.000301
19.8667	0.000369
19.8833	0.000436
19.9	0.000514
19.9167	0.000475
19.9333	0.000386
19.95	0.000378
19.9667	0.000549
19.9833	0.000601
20	0.000652
20.0167	0.000736
20.0333	0.000821
20.05	0.000946
20.0667	0.000961
20.0833	0.000936
20.1	0.000911
20.1167	0.000938
20.1333	0.000975
20.15	0.000902
20.1667	0.00078
20.1833	0.000647
20.2	0.000464
20.2167	0.000121
20.2333	-1.2e-05
20.25	-5.5e-05
20.2667	-2.8e-05
20.2833	-0.000241
20.3	-0.000544
20.3167	-0.000629
20.3333	-0.000716
20.35	-0.000902
20.3667	-0.001178
20.3833	-0.001434
20.4	-0.001651
20.4167	-0.001951
20.4333	-0.002063
20.45	-0.001834
20.4667	-0.001616
20.4833	-0.001498
20.5	-0.001479
20.5167	-0.001435
20.5333	-0.001332
20.55	-0.0013
20.5667	-0.001297
20.5833	-0.001074
20.6	-0.000951
20.6167	-0.000731
20.6333	-0.000392
20.65	-9.3e-05
20.6667	0.000146
20.6833	0.000345
20.7	0.000484
20.7167	0.000783
20.7333	0.000811
20.75	0.000799
20.7667	0.000758
20.7833	0.000766
20.8	0.000864
20.8167	0.000814
20.8333	0.000924
20.85	0.001014
20.8667	0.001044
20.8833	0.001104
20.9	0.001214
20.9167	0.001136
20.9333	0.000939
20.95	0.001052
20.9667	0.001605
20.9833	0.002498
21	0.00216
21.0167	0.000999
21.0333	-0.000349
21.05	-0.011708
21.0667	-0.040246
21.0833	-0.081914
21.1	-0.133023
21.1167	-0.165045
21.1333	-0.174337
21.15	-0.16069
21.1667	-0.130842
21.1833	-0.096205
21.2	-0.070967
21.2167	-0.050979
21.2333	-0.039972
21.25	-0.031574
21.2667	-0.029777
21.2833	-0.027799
21.3	-0.026052
21.3167	-0.023595
21.3333	-0.021395
21.35	-0.019185
21.3667	-0.017465
21.3833	-0.016255
21.4	-0.014765
21.4167	-0.013345
21.4333	-0.011845
21.45	-0.010125
21.4667	-0.009005
21.4833	-0.008045
21.5	-0.006965
21.5167	-0.005775
21.5333	-0.005195
21.55	-0.004895
21.5667	-0.004265
21.5833	-0.004045
21.6	-0.003785
21.6167	-0.003415
21.6333	-0.003015
21.65	-0.002485
21.6667	-0.002285
21.6833	-0.002185
21.7	-0.001945
21.7167	-0.001693
21.7333	-0.001545
21.75	-0.001548
21.7667	-0.00162
21.7833	-0.001723
21.8	-0.001755
21.8167	-0.001316
21.8333	-0.000927
21.85	-0.000639
21.8667	-0.000561
21.8833	-0.000522
21.9	-0.000504
21.9167	-0.000503
21.9333	-0.00055
21.95	-0.000527
21.9667	-0.000615
21.9833	-0.000712
22	-0.000929
22.0167	-0.001037
22.0333	-0.000905
22.05	-0.000614
22.0667	-0.000472
22.0833	-0.000361
22.1	-0.000259
22.1167	-0.000218
22.1333	-0.000118
22.15	-0.000268
22.1667	-0.000358
22.1833	-0.000358
22.2	-0.000158
22.2167	8e-05
22.2333	0.000309
22.25	0.000377
22.2667	0.000305
22.2833	0.000313
22.3	0.000251
22.3167	0.000218
22.3333	0.000134
22.35	0.00012
22.3667	-5.4e-05
22.3833	-0.000258
22.4	-0.000292
22.4167	-0.000268
22.4333	-0.000185
22.45	-9.2e-05
22.4667	-5.8e-05
22.4833	-9.5e-05
22.5	-0.000172
22.5167	-0.000241
22.5333	-0.000411
22.55	-0.00051
22.5667	-0.00063
22.5833	-0.00103
22.6	-0.00105
22.6167	-0.000942
22.6333	-0.000984
22.65	-0.000797
22.6667	-0.00047
22.6833	-0.000283
22.7	-6.6e-05
22.7167	-0.00034
22.7333	-0.000574
22.75	-0.000319
22.7667	-0.000314
22.7833	-0.000318
22.8	-0.000283
22.8167	-0.000238
22.8333	7e-06
22.85	0.000163
22.8667	7.8e-05
22.8833	0.000343
22.9	0.000518
22.9167	0.000555
22.9333	0.000602
22.95	0.000549
22.9667	0.000366
22.9833	0.000193
23	4e-05
23.0167	-5.1e-05
23.0333	-0.000141
23.05	-0.000201
23.0667	-0.00013
23.0833	6e-05
23.1	0.00012
23.1167	6.3e-05
23.1333	3.8e-05
23.15	8.3e-05
23.1667	3.8e-05
23.1833	0.000163
23.2	0.000338
23.2167	0.000387
23.2333	0.000347
23.25	0.000278
23.2667	0.000239
23.2833	0.00042
23.3	0.000791
23.3167	0.000855
23.3333	0.000763
23.35	0.000641
23.3667	0.000818
23.3833	0.000886
23.4	0.000793
23.4167	0.000975
23.4333	0.000959
23.45	0.000973
23.4667	0.001168
23.4833	0.001012
23.5	-0.000834
23.5167	0.000384
23.5333	0.002324
23.55	0.002264
23.5667	-0.007636
23.5833	-0.034066
23.6	-0.074356
23.6167	-0.119164
23.6333	-0.15179
23.65	-0.167276
23.6667	-0.155221
23.6833	-0.129697
23.7	-0.101953
23.7167	-0.075348
23.7333	-0.052601
23.75	-0.038754
23.7667	-0.029757
23.7833	-0.02567
23.8	-0.023104
23.8167	-0.022206
23.8333	-0.021338
23.85	-0.019421
23.8667	-0.018063
23.8833	-0.016845
23.9	-0.014657
23.9167	-0.013099
23.9333	-0.012002
23.95	-0.010514
23.9667	-0.009487
23.9833	-0.008509
24	-0.007542
24.0167	-0.006125
24.0333	-0.00532
24.05	-0.004814
24.0667	-0.004269
24.0833	-0.003763
24.1	-0.003198
24.1167	-0.002744
24.1333	-0.002412
24.15	-0.00215
24.1667	-0.001928
24.1833	-0.001666
24.2	-0.001564
24.2167	-0.001524
24.2333	-0.001367
24.25	-0.00123
24.2667	-0.001173
24.2833	-0.001296
24.3	-0.001449
24.3167	-0.001515
24.3333	-0.001394
24.35	-0.001404
24.3667	-0.001543
24.3833	-0.001683
24.4	-0.001712
24.4167	-0.001705
24.4333	-0.001743
24.45	-0.00165
24.4667	-0.001538
24.4833	-0.001455
24.5	-0.001323
24.5167	-0.001315
24.5333	-0.001251
24.55	-0.001117
24.5667	-0.001114
24.5833	-0.00107
24.6	-0.001076
24.6167	-0.000867
24.6333	-0.000741
24.65	-0.000616
24.6667	-0.00042
24.6833	-0.000265
24.7	-0.000179
24.7167	-0.000177
24.7333	-0.000228
24.75	-0.000148
24.7667	3.1e-05
24.7833	-7e-05
24.8	-0.000181
24.8167	-0.000263
24.8333	-0.000188
24.85	3.7e-05
24.8667	0.000132
24.8833	0.000218
24.9	0.000403
24.9167	0.000538
24.9333	0.000452
24.95	0.000496
24.9667	0.000379
24.9833	0.000283
25	0.000287
25.0167	0.000341
25.0333	0.000556
25.05	0.00072
25.0667	0.000465
25.0833	0.000429
25.1	0.000354
25.1167	0.000349
25.1333	0.000406
25.15	0.000482
25.1667	0.000469
25.1833	0.000305
25.2	0.000282
25.2167	0.00027
25.2333	0.000269
25.25	4.9e-05
25.2667	4.8e-05
25.2833	0.000178
25.3	0.000447
25.3167	0.000418
25.3333	0.000351
25.35	0.000563
25.3667	0.000606
25.3833	0.000789
25.4	0.000742
25.4167	0.000906
25.4333	0.000482
25.45	0.000197
25.4667	-7.7e-05
25.4833	-0.000351
25.5	-0.000455
25.5167	-0.000658
25.5333	-0.000549
25.55	-0.000471
25.5667	-0.000383
25.5833	-0.000224
25.6	-0.000126
25.6167	-0.000507
25.6333	-0.000466
25.65	-0.000346
25.6667	-0.000315
25.6833	-0.000455
25.7	-0.000624
25.7167	-0.000453
25.7333	-0.00017
25.75	4.3e-05
25.7667	6.6e-05
25.7833	0.000158
25.8	0.000391
25.8167	0.000425
25.8333	0.000441
25.85	0.000496
25.8667	0.000342
25.8833	0.000147
25.9	9.3e-05
25.9167	0.00015
25.9333	0.000248
25.95	0.000837
25.9667	0.000476
25.9833	3.4e-05
26	0.000223
26.0167	0.001343
26.0333	0.000874
26.05	-0.008484
26.0667	-0.034013
26.0833	-0.075472
26.1	-0.11565
26.1167	-0.145108
26.1333	-0.156444
26.15	-0.1472
26.1667	-0.125156
26.1833	-0.097182
26.2	-0.071488
26.2167	-0.051247
26.2333	-0.035698
26.25	-0.0288
26.2667	-0.025101
26.2833	-0.021513
26.3	-0.019284
26.3167	-0.017979
26.3333	-0.016695
26.35	-0.01504
26.3667	-0.013736
26.3833	-0.012252
26.4	-0.010618
26.4167	-0.009555
26.4333	-0.008395
26.45	-0.007635
26.4667	-0.006885
26.4833	-0.005845
26.5	-0.005425
26.5167	-0.004885
26.5333	-0.004505
26.55	-0.004045
26.5667	-0.003525
26.5833	-0.003245
26.6	-0.002775
26.6167	-0.002464
26.6333	-0.00223
26.65	-0.001746
26.6667	-0.001682
26.6833	-0.001727
26.7	-0.001583
26.7167	-0.001393
26.7333	-0.001175
26.75	-0.000838
26.7667	-0.00064
26.7833	-0.000722
26.8	-0.000564
26.8167	-0.000362
26.8333	-0.000242
26.85	-6.2e-05
26.8667	-6.2e-05
26.8833	-1.2e-05
26.9	0.000128
26.9167	0.000133
26.9333	0.000255
26.95	0.000187
26.9667	3.9e-05
26.9833	8.1e-05
27	0.000333
27.0167	0.000595
27.0333	0.000628
27.05	0.00061
27.0667	0.000602
27.0833	0.000524
27.1	0.000346
27.1167	0.000165
27.1333	-0.000241
27.15	-0.000536
27.1667	-0.000692
27.1833	-0.000828
27.2	-0.000943
27.2167	-0.001193
27.2333	-0.001116
27.25	-0.000859
27.2667	-0.000683
27.2833	-0.000476
27.3	-0.000359
27.3167	-0.000333
27.3333	-0.000348
27.35	-0.000333
27.3667	-0.000318
27.3833	-8.3e-05
27.4	0.000222
27.4167	0.000467
27.4333	0.000691
27.45	0.000685
27.4667	0.00065
27.4833	0.000594
27.5	0.000538
27.5167	0.000252
27.5333	3.6e-05
27.55	-1e-06
27.5667	-0.000117
27.5833	-0.000123
27.6	-0.0003
27.6167	-0.000366
27.6333	-0.000363
27.65	-0.000401
27.6667	-0.000228
27.6833	-2.5e-05
27.7	-3.2e-05
27.7167	-0.000149
27.7333	-0.000217
27.75	-0.000124
27.7667	-6.2e-05
27.7833	8e-05
27.8	0.000243
27.8167	0.000205
27.8333	-5.3e-05
27.85	-0.000241
27.8667	-0.000248
27.8833	-6.6e-05
27.9	0.000136
27.9167	0.000328
27.9333	0.000381
27.95	0.000453
27.9667	0.000425
27.9833	0.000398
28	0.0002
28.0167	0.000112
28.0333	-4.5e-05
28.05	-0.000183
28.0667	-0.00026
28.0833	-0.000217
28.1	-0.000395
28.1167	-0.000382
28.1333	-0.000259
28.15	3.3e-05
28.1667	0.000216
28.1833	0.000359
28.2	0.000292
28.2167	5.5e-05
28.2333	-0.000122
28.25	-0.000169
28.2667	-0.000236
28.2833	-0.000262
28.3	-0.000169
28.3167	-0.000136
28.3333	1.8e-05
28.35	7.2e-05
28.3667	0.000135
28.3833	0.000119
28.4	0.000253
28.4167	0.000167
28.4333	-7.9e-05
28.45	0.000206
28.4667	0.00068
28.4833	0.000765
28.5	0.000579
28.5167	0.000444
28.5333	0.002779
28.55	0.002134
28.5667	-0.02244
28.5833	-0.058635
28.6	-0.09958
28.6167	-0.133834
28.6333	-0.147318
28.65	-0.144782
28.6667	-0.121586
28.6833	-0.09698
28.7	-0.071614
28.7167	-0.053788
28.7333	-0.040691
28.75	-0.031025
28.7667	-0.024158
28.7833	-0.020211
28.8	-0.020405
28.8167	-0.018658
28.8333	-0.016661
28.85	-0.014394
28.8667	-0.012676
28.8833	-0.011169
28.9	-0.008992
28.9167	-0.008245
28.9333	-0.007317
28.95	-0.006559
28.9667	-0.006051
28.9833	-0.005724
29	-0.004836
29.0167	-0.004258
29.0333	-0.00412
29.05	-0.003612
29.0667	-0.003274
29.0833	-0.003056
29.1	-0.002758
29.1167	-0.002319
29.1333	-0.002221
29.15	-0.002362
29.1667	-0.002554
29.1833	-0.002685
29.2	-0.002687
29.2167	-0.002549
29.2333	-0.00263
29.25	-0.002621
29.2667	-0.002282
29.2833	-0.002094
29.3	-0.002015
29.3167	-0.002196
29.3333	-0.002137
29.35	-0.001988
29.3667	-0.00171
29.3833	-0.001531
29.4	-0.001532
29.4167	-0.001363
29.4333	-0.001254
29.45	-0.001005
29.4667	-0.000896
29.4833	-0.000787
29.5	-0.000498
29.5167	-0.000379
29.5333	-0.00024
29.55	-0.000131
29.5667	8.8e-05
29.5833	8.7e-05
29.6	-1.4e-05
29.6167	5.5e-05
29.6333	7.4e-05
29.65	0.000173
29.6667	0.000272
29.6833	0.000231
29.7	0.0001
29.7167	-2.1e-05
29.7333	9.8e-05
29.75	0.000186
29.7667	0.000115
29.7833	5.4e-05
29.8	-3.7e-05
29.8167	-0.000129
29.8333	-0.00011
29.85	-5.2e-05
29.8667	-2.4e-05
29.8833	-1.6e-05
29.9	1.2e-05
29.9167	2e-05
29.9333	0.000208
29.95	0.000115
29.9667	0.000103
29.9833	0.00027
30	0.000327
30.0167	0.000245
30.0333	4.1e-05
30.05	-0.000203
30.0667	-0.000287
30.0833	-0.000281
30.1	-0.000135
30.1167	-0.000149
30.1333	-0.000134
30.15	-0.00011
30.1667	-9.6e-05
30.1833	-0.000341
30.2	-0.000467
30.2167	-0.000452
30.2333	-0.00043
30.25	-0.000387
30.2667	-0.000435
30.2833	-0.000432
30.3	-0.00036
30.3167	-0.000498
30.3333	-0.000587
30.35	-0.000416
30.3667	-0.000255
30.3833	-3.4e-05
30.4	0.000147
30.4167	0.000127
30.4333	0.000277
30.45	0.000547
30.4667	0.000647
30.4833	0.000557
30.5	0.000427
30.5167	0.000137
30.5333	-7.3e-05
30.55	-0.000414
30.5667	-0.000624
30.5833	-0.000684
30.6	-0.000505
30.6167	-0.000355
30.6333	-0.000365
30.65	-0.000155
30.6667	2.5e-05
30.6833	-0.000135
30.7	-0.000295
30.7167	-0.000225
30.7333	-0.000194
30.75	-0.000203
30.7667	1.8e-05
30.7833	0.00033
30.8	0.000371
30.8167	0.000382
30.8333	0.000556
30.85	0.000739
30.8667	0.000773
30.8833	0.000766
30.9	0.00073
30.9167	0.000897
30.9333	0.000818
30.95	0.000878
30.9667	0.000259
30.9833	-0.00013
31	-0.00093
31.0167	-0.000259
31.0333	0.000882
31.05	-0.002486
31.0667	-0.025504
31.0833	-0.057933
31.1	-0.095821
31.1167	-0.127699
31.1333	-0.142592
31.15	-0.136246
31.1667	-0.118919
31.1833	-0.094793
31.2	-0.071356
31.2167	-0.052555
31.2333	-0.040099
31.25	-0.032864
31.2667	-0.027989
31.2833	-0.021644
31.3	-0.018019
31.3167	-0.015327
31.3333	-0.013531
31.35	-0.012344
31.3667	-0.010778
31.3833	-0.009851
31.4	-0.008915
31.4167	-0.007678
31.4333	-0.006825
31.45	-0.005761
31.4667	-0.004898
31.4833	-0.004434
31.5	-0.003591
31.5167	-0.002769
31.5333	-0.001918
31.55	-0.001866
31.5667	-0.001834
31.5833	-0.001612
31.6	-0.001461
31.6167	-0.001488
31.6333	-0.001439
31.65	-0.001269
31.6667	-0.00115
31.6833	-0.00104
31.7	-0.00086
31.7167	-0.000714
31.7333	-0.00064
31.75	-0.000616
31.7667	-0.000723
31.7833	-0.000689
31.8	-0.000536
31.8167	-0.000512
31.8333	-0.000323
31.85	-0.000343
31.8667	-0.000344
31.8833	-0.000544
31.9	-0.000754
31.9167	-0.000645
31.9333	-0.00029
31.95	-8.4e-05
31.9667	0.000121
31.9833	8.6e-05
32	-8e-06
32.0167	0.000137
32.0333	6.8e-05
32.05	-0.00026
32.0667	-0.000229
32.0833	-0.000188
32.1	-0.000287
32.1167	1.4e-05
32.1333	5.2e-05
32.15	-8.1e-05
32.1667	-0.000154
32.1833	-6.6e-05
32.2	1.1e-05
32.2167	-2.2e-05
32.2333	-0.000208
32.25	-0.000464
32.2667	-0.00059
32.2833	-0.000576
32.3	-0.000513
32.3167	-0.000519
32.3333	-0.000548
32.35	-0.000547
32.3667	-0.000546
32.3833	-0.000604
32.4	-0.000773
32.4167	-0.000722
32.4333	-0.000773
32.45	-0.000713
32.4667	-0.000663
32.4833	-0.000723
32.5	-0.000854
32.5167	-0.000814
32.5333	-0.000563
32.55	-0.000312
32.5667	-8.2e-05
32.5833	0.000229
32.6	0.0004
32.6167	0.000371
32.6333	0.000496
32.65	0.000751
32.6667	0.000766
32.6833	0.000761
32.7	0.000606
32.7167	0.000361
32.7333	0.000433
32.75	0.000604
32.7667	0.000646
32.7833	0.000788
32.8	0.00089
32.8167	0.001042
32.8333	0.001022
32.85	0.000832
32.8667	0.000663
32.8833	0.000573
32.9	0.000664
32.9167	0.000904
32.9333	0.000814
32.95	0.000853
32.9667	0.000893
32.9833	0.001073
33	0.001423
33.0167	0.001622
33.0333	0.00162
33.05	0.001159
33.0667	0.000997
33.0833	0.000975
33.1	0.000874
33.1167	0.000982
33.1333	0.001327
33.15	0.001041
33.1667	0.000876
33.1833	0.000421
33.2	-0.000154
33.2167	-0.00024
33.2333	-0.000322
33.25	-0.000674
33.2667	-0.000957
33.2833	-0.001349
33.3	-0.001382
33.3167	-0.001364
33.3333	-0.001627
33.35	-0.00199
33.3667	-0.001722
[truncated: 910 more rows]

## Sheet: Supplementary Fig. 2f
Uncropped image of the native PAGE analysis of J-K-St and St-extended J-K-St

## Sheet: Supplementary Fig. 3b
Uncropped image of the SDS-PAGE analysis of the peak fraction corresponding to the ternary complex

[truncated: 8 more sheets: Supplementary Fig. 8, Supplementary Fig. 9, Supplementary Fig. 12c, Supplementary Fig. 13b, Supplementary Fig. 13c, Supplementary Fig. 14b, Supplementary Fig. 15c, Supplementary Fig. 15f]
